# Supplementary material for: A red-emissive antibody–AIEgen conjugate for turn-on and wash-free imaging of specific cancer cells
Source: Chem Sci. 2017 Aug 17;8(10):7014–24. doi: 10.1039/c7sc01054k (PMC6103257; doi:10.1039/c7sc01054k)
Supplement: Supplementary file 2 [file SC-008-C7SC01054K-s002.cif]

# Electronic Supplementary Material (ESI) for Chemical Science.
# This journal is © The Royal Society of Chemistry 2017

####################################################################### 
# 
# This file contains crystal structure data downloaded from the 
# Cambridge Structural Database (CSD) hosted by the Cambridge 
# Crystallographic Data Centre (CCDC).
# 
# Full information about CCDC data access policies and citation 
# guidelines are available at http://www.ccdc.cam.ac.uk/access/V1 
# 
# Audit and citation data items may have been added by the CCDC. 
# Please retain this information to preserve the provenance of 
# this file and to allow appropriate attribution of the data. 
# 
#######################################################################

data_yu6cult
_database_code_depnum_ccdc_archive 'CCDC 1536568'
_audit_update_record             
;
2017-03-08 deposited with the CCDC.
2017-08-10 downloaded from the CCDC.
;
_audit_creation_date             2016-05-05
_audit_creation_method           
;
Olex2 1.2
(compiled 2016.02.19 svn.r3266 for OlexSys, GUI svn.r5155)
;
_chemical_name_common            ?
_chemical_name_systematic        ?
_chemical_formula_moiety         
'2(I), C27 H30 N4, 2.2(C2 H6 O S), 0.3(C3 H8 O)'
_chemical_formula_sum            'C32.30 H45.60 I2 N4 O2.50 S2.20'
_chemical_formula_weight         854.26
_chemical_melting_point          ?
_chemical_oxdiff_formula         'I2 ph4 N4'
loop_
_atom_type_symbol
_atom_type_description
_atom_type_scat_dispersion_real
_atom_type_scat_dispersion_imag
_atom_type_scat_source
C C 0.0181 0.0091 'International Tables Vol C Tables 4.2.6.8 and 6.1.1.4'
H H 0.0000 0.0000 'International Tables Vol C Tables 4.2.6.8 and 6.1.1.4'
I I -0.3257 6.8362 'International Tables Vol C Tables 4.2.6.8 and 6.1.1.4'
N N 0.0311 0.0180 'International Tables Vol C Tables 4.2.6.8 and 6.1.1.4'
O O 0.0492 0.0322 'International Tables Vol C Tables 4.2.6.8 and 6.1.1.4'
S S 0.3331 0.5567 'International Tables Vol C Tables 4.2.6.8 and 6.1.1.4'

_shelx_space_group_comment       
;
The symmetry employed for this shelxl refinement is uniquely defined
by the following loop, which should always be used as a source of
symmetry information in preference to the above space-group names.
They are only intended as comments.
;
_space_group_crystal_system      triclinic
_space_group_IT_number           2
_space_group_name_H-M_alt        'P -1'
_space_group_name_Hall           '-P 1'
loop_
_space_group_symop_operation_xyz
'x, y, z'
'-x, -y, -z'

_cell_length_a                   12.8533(3)
_cell_length_b                   14.3215(4)
_cell_length_c                   20.7096(8)
_cell_angle_alpha                86.942(3)
_cell_angle_beta                 76.463(3)
_cell_angle_gamma                83.026(2)
_cell_volume                     3677.6(2)
_cell_formula_units_Z            4
_cell_measurement_reflns_used    15792
_cell_measurement_temperature    100.01(10)
_cell_measurement_theta_max      75.2070
_cell_measurement_theta_min      4.3860
_shelx_estimated_absorpt_T_max   ?
_shelx_estimated_absorpt_T_min   ?
_exptl_absorpt_coefficient_mu    14.870
_exptl_absorpt_correction_T_max  1.00000
_exptl_absorpt_correction_T_min  0.50211
_exptl_absorpt_correction_type   multi-scan
_exptl_absorpt_process_details   
;
CrysAlisPro, Agilent Technologies,
Version 1.171.37.35 (release 13-08-2014 CrysAlis171 .NET)
(compiled Aug 13 2014,18:06:01)
Empirical absorption correction using spherical harmonics,
 implemented in SCALE3 ABSPACK scaling algorithm.
;
_exptl_absorpt_special_details   ?
_exptl_crystal_colour            orange
_exptl_crystal_colour_primary    orange
_exptl_crystal_density_diffrn    1.543
_exptl_crystal_density_meas      ?
_exptl_crystal_density_method    ?
_exptl_crystal_description       block
_exptl_crystal_F_000             1714
_exptl_crystal_size_max          0.28
_exptl_crystal_size_mid          0.25
_exptl_crystal_size_min          0.2
_exptl_transmission_factor_max   ?
_exptl_transmission_factor_min   ?
_diffrn_reflns_av_R_equivalents  0.0242
_diffrn_reflns_av_unetI/netI     0.0289
_diffrn_reflns_Laue_measured_fraction_full 0.978
_diffrn_reflns_Laue_measured_fraction_max 0.977
_diffrn_reflns_limit_h_max       12
_diffrn_reflns_limit_h_min       -15
_diffrn_reflns_limit_k_max       15
_diffrn_reflns_limit_k_min       -17
_diffrn_reflns_limit_l_max       23
_diffrn_reflns_limit_l_min       -24
_diffrn_reflns_number            20764
_diffrn_reflns_point_group_measured_fraction_full 0.978
_diffrn_reflns_point_group_measured_fraction_max 0.977
_diffrn_reflns_theta_full        66.500
_diffrn_reflns_theta_max         67.000
_diffrn_reflns_theta_min         4.593
_diffrn_ambient_environment      N~2~
_diffrn_ambient_temperature      100.01(10)
_diffrn_detector                 'CCD plate'
_diffrn_detector_area_resol_mean 10.3587
_diffrn_detector_type            Atlas
_diffrn_measured_fraction_theta_full 0.978
_diffrn_measured_fraction_theta_max 0.977
_diffrn_measurement_details      
;
#__ type_ start__ end____ width___ exp.time_
  1 omega  -71.00   36.00   1.0000    3.0000
omega____ theta____ kappa____ phi______ frames
    -      -40.8203   77.0000 -120.0000 107

#__ type_ start__ end____ width___ exp.time_
  2 omega  -70.00   34.00   1.0000    3.0000
omega____ theta____ kappa____ phi______ frames
    -      -40.8203   77.0000    0.0000 104

#__ type_ start__ end____ width___ exp.time_
  3 omega  -69.00   31.00   1.0000    3.0000
omega____ theta____ kappa____ phi______ frames
    -      -40.8203   57.0000  150.0000 100

#__ type_ start__ end____ width___ exp.time_
  4 omega   50.00   91.00   1.0000   10.0000
omega____ theta____ kappa____ phi______ frames
    -      110.5703  -30.0000    0.0000 41

#__ type_ start__ end____ width___ exp.time_
  5 omega   90.00  178.00   1.0000   10.0000
omega____ theta____ kappa____ phi______ frames
    -      110.5703   30.0000   60.0000 88

#__ type_ start__ end____ width___ exp.time_
  6 omega   80.00  178.00   1.0000   10.0000
omega____ theta____ kappa____ phi______ frames
    -      110.5703   30.0000  -30.0000 98

#__ type_ start__ end____ width___ exp.time_
  7 omega   37.00  115.00   1.0000   10.0000
omega____ theta____ kappa____ phi______ frames
    -      110.5703 -111.0000  -60.0000 78

#__ type_ start__ end____ width___ exp.time_
  8 omega   38.00   78.00   1.0000   10.0000
omega____ theta____ kappa____ phi______ frames
    -      110.5703  -30.0000  -60.0000 40

#__ type_ start__ end____ width___ exp.time_
  9 omega   26.00  108.00   1.0000   10.0000
omega____ theta____ kappa____ phi______ frames
    -      110.5703  -94.0000    0.0000 82

#__ type_ start__ end____ width___ exp.time_
 10 omega   37.00  134.00   1.0000   10.0000
omega____ theta____ kappa____ phi______ frames
    -      110.5703  -77.0000  120.0000 97

#__ type_ start__ end____ width___ exp.time_
 11 omega   33.00   90.00   1.0000   10.0000
omega____ theta____ kappa____ phi______ frames
    -      110.5703  -30.0000   60.0000 57

#__ type_ start__ end____ width___ exp.time_
 12 omega   33.00   88.00   1.0000   10.0000
omega____ theta____ kappa____ phi______ frames
    -      110.5703  -30.0000  150.0000 55

#__ type_ start__ end____ width___ exp.time_
 13 omega   28.00  108.00   1.0000   10.0000
omega____ theta____ kappa____ phi______ frames
    -      110.5703  -94.0000   60.0000 80
;
_diffrn_measurement_device       'kappa diffractometer'
_diffrn_measurement_device_type  'SuperNova, Dual, Cu at zero, Atlas'
_diffrn_measurement_method       '\w scans'
_diffrn_orient_matrix_UB_11      0.0115056000
_diffrn_orient_matrix_UB_12      -0.0270149000
_diffrn_orient_matrix_UB_13      0.0712041000
_diffrn_orient_matrix_UB_21      -0.1062084000
_diffrn_orient_matrix_UB_22      0.0617250000
_diffrn_orient_matrix_UB_23      0.0280763000
_diffrn_orient_matrix_UB_31      -0.0630850000
_diffrn_orient_matrix_UB_32      -0.0849261000
_diffrn_orient_matrix_UB_33      0.0002809000
_diffrn_radiation_monochromator  mirror
_diffrn_radiation_probe          x-ray
_diffrn_radiation_type           CuK\a
_diffrn_radiation_wavelength     1.54184
_diffrn_source                   'sealed X-ray tube'
_diffrn_source_current           0.80
_diffrn_source_power             0.040
_diffrn_source_target            Cu
_diffrn_source_type              'SuperNova (Cu) X-ray Source'
_diffrn_source_voltage           50
_reflns_Friedel_coverage         0.000
_reflns_Friedel_fraction_full    .
_reflns_Friedel_fraction_max     .
_reflns_number_gt                12463
_reflns_number_total             12827
_reflns_odcompleteness_completeness 98.71
_reflns_odcompleteness_iscentric 1
_reflns_odcompleteness_theta     68.13
_reflns_special_details          
;
 Reflections were merged by SHELXL according to the crystal
 class for the calculation of statistics and refinement.
 
 _reflns_Friedel_fraction is defined as the number of unique
 Friedel pairs measured divided by the number that would be
 possible theoretically, ignoring centric projections and
 systematic absences.
;
_reflns_threshold_expression     'I > 2\s(I)'
_computing_cell_refinement       
;
CrysAlisPro, Agilent Technologies,
Version 1.171.37.35 (release 13-08-2014 CrysAlis171 .NET)
(compiled Aug 13 2014,18:06:01)
;
_computing_data_collection       
;
CrysAlisPro, Agilent Technologies,
Version 1.171.37.35 (release 13-08-2014 CrysAlis171 .NET)
(compiled Aug 13 2014,18:06:01)
;
_computing_data_reduction        
;
CrysAlisPro, Agilent Technologies,
Version 1.171.37.35 (release 13-08-2014 CrysAlis171 .NET)
(compiled Aug 13 2014,18:06:01)
;
_computing_molecular_graphics    'Olex2 (Dolomanov et al., 2009)'
_computing_publication_material  'Olex2 (Dolomanov et al., 2009)'
_computing_structure_refinement  'ShelXL (Sheldrick, 2015)'
_computing_structure_solution    'ShelXT (Sheldrick, 2015)'
_refine_diff_density_max         1.147
_refine_diff_density_min         -0.873
_refine_diff_density_rms         0.110
_refine_ls_extinction_coef       .
_refine_ls_extinction_method     none
_refine_ls_goodness_of_fit_ref   1.005
_refine_ls_hydrogen_treatment    constr
_refine_ls_matrix_type           full
_refine_ls_number_parameters     807
_refine_ls_number_reflns         12827
_refine_ls_number_restraints     10
_refine_ls_R_factor_all          0.0312
_refine_ls_R_factor_gt           0.0305
_refine_ls_restrained_S_all      1.012
_refine_ls_shift/su_max          0.002
_refine_ls_shift/su_mean         0.000
_refine_ls_structure_factor_coef Fsqd
_refine_ls_weighting_details     
'w=1/[\s^2^(Fo^2^)+(0.0600P)^2^+2.3000P] where P=(Fo^2^+2Fc^2^)/3'
_refine_ls_weighting_scheme      calc
_refine_ls_wR_factor_gt          0.0823
_refine_ls_wR_factor_ref         0.0830
_refine_special_details          ?
_olex2_refinement_description    
;
1. Fixed Uiso
 At 1.2 times of:
  All C(H) groups, All C(H,H) groups
 At 1.5 times of:
  All C(H,H,H) groups
2. Restrained distances
 C12S-C13S = C12S-C11S
 1.52 with sigma of 0.02
 S5A-O5
 1.5 with sigma of 0.02
 S5-O5 = S5A-O5
 1.5 with sigma of 0.02
 C9S-C10S
 2.6 with sigma of 0.03
 C10S-O5
 2.45 with sigma of 0.03
 C9S-O5
 2.45 with sigma of 0.03
 C12S-C11S \\sim C12S-C13S
 with sigma of 0.02
 S5A-C10S \\sim S5A-C9S
 with sigma of 0.02
3. Others
 Fixed Sof: S2(0.9) S2A(0.1) S3(0.65) S3A(0.35) O3(0.65) O3A(0.35) S4(0.5)
 S4A(0.5) O4(0.5) O4A(0.5) S5(0.25) S5A(0.15) O5(0.25) O5A(0.15) C9S(0.4)
 C10S(0.4) O10(0.6) C11S(0.6) C12S(0.6) C13S(0.6)
4.a Secondary CH2 refined with riding coordinates:
 C12(H12A,H12B), C13(H13A,H13B), C15(H15A,H15B), C16(H16A,H16B), C12A(H12C,
 H12D), C13A(H13C,H13D), C15A(H15C,H15D), C16A(H16C,H16D)
4.b Aromatic/amide H refined with riding coordinates:
 C2(H2), C4(H4), C5(H5), C7(H7), C8(H8), C22(H22), C23(H23), C25(H25),
 C26(H26), C28(H28), C29(H29), C31(H31), C32(H32), C2A(H2A), C4A(H4A), C5A(H5A),
  C7A(H7A), C8A(H8A), C22A(H22A), C23A(H23A), C25A(H25A), C26A(H26A),
 C28A(H28A), C29A(H29A), C31A(H31A), C32A(H32A)
4.c Idealised Me refined as rotating group:
 C17(H17A,H17B,H17C), C18(H18A,H18B,H18C), C33(H33A,H33B,H33C), C17A(H17D,H17E,
 H17F), C18A(H18D,H18E,H18F), C33A(H33D,H33E,H33F), C1S(H1SA,H1SB,H1SC),
 C2S(H2SA,H2SB,H2SC)
;
_atom_sites_solution_hydrogens   geom
_atom_sites_solution_primary     direct
_atom_sites_solution_secondary   ?
loop_
_atom_site_label
_atom_site_type_symbol
_atom_site_fract_x
_atom_site_fract_y
_atom_site_fract_z
_atom_site_U_iso_or_equiv
_atom_site_adp_type
_atom_site_occupancy
_atom_site_site_symmetry_order
_atom_site_calc_flag
_atom_site_refinement_flags_posn
_atom_site_refinement_flags_adp
_atom_site_refinement_flags_occupancy
_atom_site_disorder_assembly
_atom_site_disorder_group
I1 I 0.53335(2) 0.61553(2) 0.13269(2) 0.01564(6) Uani 1 1 d . . . . .
I2 I 0.04556(2) 0.86124(2) 0.10253(2) 0.02098(6) Uani 1 1 d . . . . .
I3 I 0.04190(2) 0.38620(2) 0.14633(2) 0.01636(6) Uani 1 1 d . . . . .
I4 I 0.58437(2) 0.08792(2) 0.07022(2) 0.01285(6) Uani 1 1 d . . . . .
N1 N 0.5373(3) 0.07499(18) 0.35574(13) 0.0258(6) Uani 1 1 d . . . . .
N11 N 0.71317(19) 0.36182(16) 0.08791(12) 0.0140(5) Uani 1 1 d . . . . .
N14 N 0.74547(19) 0.41354(16) -0.05304(11) 0.0132(5) Uani 1 1 d . . . . .
N30 N 0.6261(2) 0.13189(16) 0.81496(12) 0.0153(5) Uani 1 1 d . . . . .
C1 C 0.6078(2) 0.21093(18) 0.40429(13) 0.0137(5) Uani 1 1 d . . . . .
C2 C 0.6427(2) 0.28601(19) 0.36586(13) 0.0147(5) Uani 1 1 d . . . . .
H2 H 0.6662 0.3324 0.3886 0.018 Uiso 1 1 calc R . . . .
C3 C 0.6497(2) 0.30665(18) 0.29568(13) 0.0138(5) Uani 1 1 d . . . . .
C4 C 0.6018(2) 0.26087(19) 0.25371(13) 0.0157(5) Uani 1 1 d . . . . .
H4 H 0.5555 0.2145 0.2722 0.019 Uiso 1 1 calc R . . . .
C5 C 0.6200(2) 0.28133(19) 0.18672(14) 0.0156(5) Uani 1 1 d . . . . .
H5 H 0.5862 0.2487 0.1600 0.019 Uiso 1 1 calc R . . . .
C6 C 0.6875(2) 0.34952(18) 0.15674(13) 0.0126(5) Uani 1 1 d . . . . .
C7 C 0.7321(2) 0.39870(18) 0.19843(13) 0.0136(5) Uani 1 1 d . . . . .
H7 H 0.7756 0.4471 0.1802 0.016 Uiso 1 1 calc R . . . .
C8 C 0.7135(2) 0.37756(18) 0.26584(13) 0.0141(5) Uani 1 1 d . . . . .
H8 H 0.7447 0.4120 0.2929 0.017 Uiso 1 1 calc R . . . .
C10 C 0.5683(2) 0.13608(19) 0.37699(14) 0.0170(6) Uani 1 1 d . . . . .
C12 C 0.6285(2) 0.35603(19) 0.05220(14) 0.0144(5) Uani 1 1 d . . . . .
H12A H 0.5797 0.4156 0.0569 0.017 Uiso 1 1 calc R . . . .
H12B H 0.5854 0.3045 0.0720 0.017 Uiso 1 1 calc R . . . .
C13 C 0.6758(2) 0.33831(19) -0.02059(14) 0.0158(5) Uani 1 1 d . . . . .
H13A H 0.6167 0.3367 -0.0436 0.019 Uiso 1 1 calc R . . . .
H13B H 0.7196 0.2762 -0.0253 0.019 Uiso 1 1 calc R . . . .
C15 C 0.8322(2) 0.4146(2) -0.01511(13) 0.0142(5) Uani 1 1 d . . . . .
H15A H 0.8779 0.4647 -0.0342 0.017 Uiso 1 1 calc R . . . .
H15B H 0.8784 0.3536 -0.0205 0.017 Uiso 1 1 calc R . . . .
C16 C 0.7866(2) 0.43132(19) 0.05857(14) 0.0138(5) Uani 1 1 d . . . . .
H16A H 0.8464 0.4271 0.0817 0.017 Uiso 1 1 calc R . . . .
H16B H 0.7476 0.4954 0.0645 0.017 Uiso 1 1 calc R . . . .
C17 C 0.6808(2) 0.50771(18) -0.05326(14) 0.0152(5) Uani 1 1 d . . . . .
H17A H 0.6502 0.5271 -0.0074 0.023 Uiso 1 1 calc GR . . . .
H17B H 0.6225 0.5037 -0.0758 0.023 Uiso 1 1 calc GR . . . .
H17C H 0.7274 0.5540 -0.0767 0.023 Uiso 1 1 calc GR . . . .
C18 C 0.7957(3) 0.3883(2) -0.12360(14) 0.0190(6) Uani 1 1 d . . . . .
H18A H 0.8448 0.4344 -0.1441 0.029 Uiso 1 1 calc GR . . . .
H18B H 0.7392 0.3884 -0.1482 0.029 Uiso 1 1 calc GR . . . .
H18C H 0.8360 0.3255 -0.1247 0.029 Uiso 1 1 calc GR . . . .
C21 C 0.6099(2) 0.19890(19) 0.47542(13) 0.0146(5) Uani 1 1 d . . . . .
C22 C 0.5467(3) 0.1372(2) 0.51700(14) 0.0196(6) Uani 1 1 d . . . . .
H22 H 0.5028 0.1018 0.4990 0.023 Uiso 1 1 calc R . . . .
C23 C 0.5466(3) 0.1264(2) 0.58401(14) 0.0209(6) Uani 1 1 d . . . . .
H23 H 0.5019 0.0847 0.6113 0.025 Uiso 1 1 calc R . . . .
C24 C 0.6116(2) 0.17639(19) 0.61177(13) 0.0150(5) Uani 1 1 d . . . . .
C25 C 0.6761(2) 0.2376(2) 0.56972(15) 0.0193(6) Uani 1 1 d . . . . .
H25 H 0.7210 0.2723 0.5874 0.023 Uiso 1 1 calc R . . . .
C26 C 0.6755(3) 0.2485(2) 0.50284(15) 0.0204(6) Uani 1 1 d . . . . .
H26 H 0.7202 0.2902 0.4754 0.024 Uiso 1 1 calc R . . . .
C27 C 0.6147(2) 0.16239(18) 0.68270(13) 0.0146(5) Uani 1 1 d . . . . .
C28 C 0.5570(3) 0.0963(2) 0.72425(15) 0.0229(6) Uani 1 1 d . . . . .
H28 H 0.5126 0.0604 0.7071 0.028 Uiso 1 1 calc R . . . .
C29 C 0.5637(2) 0.0829(2) 0.78928(14) 0.0194(6) Uani 1 1 d . . . . .
H29 H 0.5235 0.0382 0.8166 0.023 Uiso 1 1 calc R . . . .
C31 C 0.6799(3) 0.1966(3) 0.77722(16) 0.0317(8) Uani 1 1 d . . . . .
H31 H 0.7221 0.2327 0.7961 0.038 Uiso 1 1 calc R . . . .
C32 C 0.6762(3) 0.2127(2) 0.71193(16) 0.0318(8) Uani 1 1 d . . . . .
H32 H 0.7164 0.2589 0.6864 0.038 Uiso 1 1 calc R . . . .
C33 C 0.6314(3) 0.1173(2) 0.88551(14) 0.0191(6) Uani 1 1 d . . . . .
H33A H 0.5920 0.1715 0.9110 0.029 Uiso 1 1 calc GR . . . .
H33B H 0.7067 0.1105 0.8888 0.029 Uiso 1 1 calc GR . . . .
H33C H 0.5987 0.0602 0.9034 0.029 Uiso 1 1 calc GR . . . .
N1A N 0.3189(3) 0.2446(2) 0.40428(14) 0.0311(6) Uani 1 1 d . . . . .
N11A N 0.24066(18) 0.12657(16) 0.10318(11) 0.0133(4) Uani 1 1 d . . . . .
N14A N 0.24084(19) 0.18567(16) -0.03474(12) 0.0135(5) Uani 1 1 d . . . . .
N30A N 0.14848(18) -0.11757(16) 0.83236(12) 0.0140(5) Uani 1 1 d . . . . .
C1A C 0.2341(2) 0.0876(2) 0.42818(14) 0.0180(5) Uani 1 1 d . . . . .
C2A C 0.2046(2) 0.0447(2) 0.37929(14) 0.0186(6) Uani 1 1 d . . . . .
H2A H 0.1695 -0.0100 0.3933 0.022 Uiso 1 1 calc R . . . .
C3A C 0.2180(2) 0.0691(2) 0.30923(14) 0.0184(6) Uani 1 1 d . . . . .
C4A C 0.2928(3) 0.1263(2) 0.27194(15) 0.0230(6) Uani 1 1 d . . . . .
H4A H 0.3404 0.1521 0.2932 0.028 Uiso 1 1 calc R . . . .
C5A C 0.2992(2) 0.1463(2) 0.20551(14) 0.0192(6) Uani 1 1 d . . . . .
H5A H 0.3507 0.1859 0.1823 0.023 Uiso 1 1 calc R . . . .
C6A C 0.2315(2) 0.10964(18) 0.17094(13) 0.0131(5) Uani 1 1 d . . . . .
C7A C 0.1578(2) 0.0500(2) 0.20798(14) 0.0180(5) Uani 1 1 d . . . . .
H7A H 0.1111 0.0230 0.1867 0.022 Uiso 1 1 calc R . . . .
C8A C 0.1525(2) 0.0305(2) 0.27426(15) 0.0195(6) Uani 1 1 d . . . . .
H8A H 0.1026 -0.0105 0.2974 0.023 Uiso 1 1 calc R . . . .
C10A C 0.2829(3) 0.1740(2) 0.41404(14) 0.0216(6) Uani 1 1 d . . . . .
C12A C 0.3033(2) 0.20143(19) 0.07008(13) 0.0138(5) Uani 1 1 d . . . . .
H12C H 0.3685 0.2011 0.0879 0.017 Uiso 1 1 calc R . . . .
H12D H 0.2598 0.2632 0.0795 0.017 Uiso 1 1 calc R . . . .
C13A C 0.3363(2) 0.18834(19) -0.00401(13) 0.0134(5) Uani 1 1 d . . . . .
H13C H 0.3845 0.1288 -0.0133 0.016 Uiso 1 1 calc R . . . .
H13D H 0.3773 0.2406 -0.0250 0.016 Uiso 1 1 calc R . . . .
C15A C 0.1783(2) 0.10811(18) 0.00143(14) 0.0136(5) Uani 1 1 d . . . . .
H15C H 0.2227 0.0468 -0.0083 0.016 Uiso 1 1 calc R . . . .
H15D H 0.1125 0.1070 -0.0154 0.016 Uiso 1 1 calc R . . . .
C16A C 0.1467(2) 0.12032(19) 0.07590(13) 0.0143(5) Uani 1 1 d . . . . .
H16C H 0.0960 0.1782 0.0861 0.017 Uiso 1 1 calc R . . . .
H16D H 0.1092 0.0663 0.0973 0.017 Uiso 1 1 calc R . . . .
C17A C 0.2807(2) 0.1636(2) -0.10671(14) 0.0170(5) Uani 1 1 d . . . . .
H17D H 0.3250 0.1025 -0.1111 0.025 Uiso 1 1 calc GR . . . .
H17E H 0.3241 0.2125 -0.1294 0.025 Uiso 1 1 calc GR . . . .
H17F H 0.2192 0.1612 -0.1268 0.025 Uiso 1 1 calc GR . . . .
C18A C 0.1721(2) 0.27881(18) -0.03013(14) 0.0152(5) Uani 1 1 d . . . . .
H18D H 0.1091 0.2737 -0.0482 0.023 Uiso 1 1 calc GR . . . .
H18E H 0.2140 0.3268 -0.0557 0.023 Uiso 1 1 calc GR . . . .
H18F H 0.1483 0.2967 0.0165 0.023 Uiso 1 1 calc GR . . . .
C21A C 0.2161(2) 0.05229(19) 0.49819(14) 0.0171(5) Uani 1 1 d . . . . .
C22A C 0.2583(3) 0.0949(2) 0.54403(15) 0.0214(6) Uani 1 1 d . . . . .
H22A H 0.2973 0.1476 0.5302 0.026 Uiso 1 1 calc R . . . .
C23A C 0.2445(3) 0.0621(2) 0.60915(15) 0.0209(6) Uani 1 1 d . . . . .
H23A H 0.2748 0.0922 0.6390 0.025 Uiso 1 1 calc R . . . .
C24A C 0.1868(2) -0.01473(19) 0.63191(14) 0.0167(5) Uani 1 1 d . . . . .
C25A C 0.1436(3) -0.0562(2) 0.58620(16) 0.0263(7) Uani 1 1 d . . . . .
H25A H 0.1035 -0.1082 0.6001 0.032 Uiso 1 1 calc R . . . .
C26A C 0.1577(3) -0.0234(2) 0.52121(16) 0.0269(7) Uani 1 1 d . . . . .
H26A H 0.1269 -0.0532 0.4914 0.032 Uiso 1 1 calc R . . . .
C27A C 0.1740(2) -0.05060(19) 0.70141(14) 0.0153(5) Uani 1 1 d . . . . .
C28A C 0.2029(3) -0.0014(2) 0.74992(15) 0.0238(6) Uani 1 1 d . . . . .
H28A H 0.2321 0.0566 0.7382 0.029 Uiso 1 1 calc R . . . .
C29A C 0.1898(3) -0.0355(2) 0.81382(16) 0.0240(6) Uani 1 1 d . . . . .
H29A H 0.2103 -0.0008 0.8458 0.029 Uiso 1 1 calc R . . . .
C31A C 0.1208(2) -0.1679(2) 0.78746(15) 0.0177(5) Uani 1 1 d . . . . .
H31A H 0.0925 -0.2260 0.8007 0.021 Uiso 1 1 calc R . . . .
C32A C 0.1328(2) -0.1363(2) 0.72226(15) 0.0185(6) Uani 1 1 d . . . . .
H32A H 0.1129 -0.1730 0.6912 0.022 Uiso 1 1 calc R . . . .
C33A C 0.1338(2) -0.1498(2) 0.90263(14) 0.0192(6) Uani 1 1 d . . . . .
H33D H 0.0808 -0.1052 0.9308 0.029 Uiso 1 1 calc GR . . . .
H33E H 0.2027 -0.1536 0.9157 0.029 Uiso 1 1 calc GR . . . .
H33F H 0.1080 -0.2121 0.9079 0.029 Uiso 1 1 calc GR . . . .
S1 S 0.72824(7) 0.71152(6) 0.29668(4) 0.02991(17) Uani 1 1 d . . . . .
O1 O 0.6925(2) 0.80622(16) 0.26894(13) 0.0380(6) Uani 1 1 d . . . . .
C1S C 0.6155(3) 0.6452(2) 0.31021(17) 0.0293(7) Uani 1 1 d . . . . .
H1SA H 0.5567 0.6747 0.3447 0.044 Uiso 1 1 calc GR . . . .
H1SB H 0.6366 0.5808 0.3245 0.044 Uiso 1 1 calc GR . . . .
H1SC H 0.5912 0.6437 0.2688 0.044 Uiso 1 1 calc GR . . . .
C2S C 0.8103(3) 0.6472(3) 0.2276(2) 0.0380(8) Uani 1 1 d . . . . .
H2SA H 0.7702 0.6462 0.1929 0.057 Uiso 1 1 calc GR . . . .
H2SB H 0.8299 0.5826 0.2422 0.057 Uiso 1 1 calc GR . . . .
H2SC H 0.8758 0.6777 0.2099 0.057 Uiso 1 1 calc GR . . . .
S2 S 0.32632(9) 0.48856(6) 0.50933(5) 0.0347(2) Uani 0.9 1 d . . P A 1
S2A S 0.2942(10) 0.4347(9) 0.5362(6) 0.053(3) Uiso 0.1 1 d . . P A 2
O2 O 0.3037(2) 0.51588(19) 0.58036(15) 0.0424(7) Uani 1 1 d . . . . .
C3S C 0.2085(4) 0.4477(5) 0.4964(3) 0.0727(19) Uani 1 1 d . . . . .
C4S C 0.4099(4) 0.3798(3) 0.5037(2) 0.0500(11) Uani 1 1 d . . . . .
S3 S 0.30396(14) 0.49984(11) 0.27261(12) 0.0381(4) Uani 0.65 1 d . . P B 2
S3A S 0.2779(2) 0.4852(2) 0.30550(18) 0.0302(6) Uani 0.35 1 d . . P B 1
O3 O 0.2096(4) 0.4887(3) 0.3287(2) 0.0416(10) Uiso 0.65 1 d . . P B 2
O3A O 0.2343(6) 0.5787(6) 0.2810(4) 0.0380(16) Uiso 0.35 1 d . . P B 1
C5S C 0.3241(4) 0.4015(4) 0.2312(2) 0.0536(12) Uani 1 1 d . . . . .
C6S C 0.4167(3) 0.4867(4) 0.3112(2) 0.0484(11) Uani 1 1 d . . . . .
S4 S -0.0658(2) 0.3476(2) 0.37118(18) 0.0383(6) Uani 0.5 1 d . . P C 2
S4A S -0.0393(2) 0.35066(17) 0.39146(12) 0.0295(5) Uani 0.5 1 d . . P C 1
O4 O -0.0830(6) 0.3504(5) 0.4453(3) 0.0535(15) Uiso 0.5 1 d . . P C 2
O4A O -0.1192(4) 0.2879(4) 0.3839(3) 0.0362(11) Uiso 0.5 1 d . . P C 1
C7S C -0.0455(3) 0.4565(3) 0.33903(19) 0.0392(9) Uani 1 1 d . . . . .
C8S C 0.0774(4) 0.2942(3) 0.3410(3) 0.0525(11) Uani 1 1 d . . . . .
S5 S 0.0064(4) 0.8052(3) 0.3877(2) 0.0432(9) Uiso 0.25 1 d D . P D 2
S5A S 0.0775(7) 0.7666(6) 0.3719(4) 0.0589(19) Uiso 0.15 1 d D . P D 2
O5 O 0.1054(11) 0.8503(8) 0.3866(6) 0.046(3) Uiso 0.25 1 d D . P D 2
O5A O 0.057(2) 0.8564(15) 0.3978(11) 0.044(5) Uiso 0.15 1 d . . P D 2
C9S C 0.0175(16) 0.7785(14) 0.3074(8) 0.088(5) Uiso 0.4 1 d D . P D 2
C10S C 0.0467(16) 0.6774(11) 0.4157(9) 0.088(5) Uiso 0.4 1 d D . P D 2
O10 O 0.1415(4) 0.6591(3) 0.3839(2) 0.0387(10) Uiso 0.6 1 d . . P E 1
C11S C 0.0346(9) 0.7949(7) 0.4241(6) 0.076(3) Uiso 0.6 1 d D . P E 1
C12S C 0.0376(7) 0.7056(6) 0.3852(4) 0.0541(19) Uiso 0.6 1 d D . P E 1
C13S C 0.0231(10) 0.7234(9) 0.3133(5) 0.077(3) Uiso 0.6 1 d D . P E 1

loop_
_atom_site_aniso_label
_atom_site_aniso_U_11
_atom_site_aniso_U_22
_atom_site_aniso_U_33
_atom_site_aniso_U_23
_atom_site_aniso_U_13
_atom_site_aniso_U_12
I1 0.01466(9) 0.01586(10) 0.01670(9) 0.00233(6) -0.00440(7) -0.00251(7)
I2 0.01851(10) 0.01667(10) 0.02979(11) -0.00189(7) -0.00978(8) -0.00103(7)
I3 0.01256(9) 0.01662(10) 0.01820(10) -0.00115(6) 0.00104(7) -0.00358(6)
I4 0.01205(9) 0.01080(9) 0.01480(9) -0.00030(6) -0.00221(6) 0.00045(6)
N1 0.0424(16) 0.0169(13) 0.0201(12) 0.0035(10) -0.0096(11) -0.0088(11)
N11 0.0146(11) 0.0156(11) 0.0132(11) 0.0031(9) -0.0047(9) -0.0048(9)
N14 0.0165(11) 0.0095(11) 0.0140(11) 0.0031(8) -0.0048(9) -0.0017(9)
N30 0.0190(12) 0.0107(11) 0.0146(11) -0.0013(8) -0.0021(9) 0.0013(9)
C1 0.0138(12) 0.0115(12) 0.0149(13) 0.0012(10) -0.0023(10) -0.0001(10)
C2 0.0154(13) 0.0135(12) 0.0149(13) 0.0005(10) -0.0029(10) -0.0013(10)
C3 0.0149(13) 0.0111(12) 0.0144(13) 0.0008(10) -0.0023(10) 0.0002(10)
C4 0.0155(13) 0.0159(13) 0.0154(13) 0.0032(10) -0.0015(10) -0.0065(10)
C5 0.0168(13) 0.0141(12) 0.0176(13) 0.0010(10) -0.0068(10) -0.0038(10)
C6 0.0131(12) 0.0106(12) 0.0127(12) 0.0022(9) -0.0026(10) 0.0026(10)
C7 0.0136(12) 0.0105(12) 0.0176(13) 0.0021(10) -0.0053(10) -0.0023(10)
C8 0.0145(13) 0.0122(12) 0.0157(13) 0.0001(10) -0.0040(10) -0.0017(10)
C10 0.0221(14) 0.0129(13) 0.0155(13) 0.0056(10) -0.0042(11) -0.0025(11)
C12 0.0151(13) 0.0121(12) 0.0178(13) 0.0046(10) -0.0065(10) -0.0050(10)
C13 0.0214(14) 0.0106(12) 0.0173(13) 0.0052(10) -0.0075(11) -0.0057(11)
C15 0.0119(12) 0.0169(13) 0.0140(13) 0.0034(10) -0.0049(10) -0.0005(10)
C16 0.0134(13) 0.0129(12) 0.0166(13) 0.0022(10) -0.0055(10) -0.0046(10)
C17 0.0151(13) 0.0097(12) 0.0196(13) 0.0033(10) -0.0042(10) 0.0017(10)
C18 0.0267(15) 0.0162(13) 0.0134(13) -0.0004(10) -0.0052(11) 0.0019(11)
C21 0.0151(13) 0.0122(12) 0.0153(13) 0.0010(10) -0.0032(10) 0.0019(10)
C22 0.0268(15) 0.0156(13) 0.0178(14) 0.0009(10) -0.0061(11) -0.0071(11)
C23 0.0291(16) 0.0180(14) 0.0164(13) 0.0053(10) -0.0035(11) -0.0113(12)
C24 0.0184(13) 0.0116(12) 0.0133(13) 0.0011(10) -0.0019(10) 0.0012(10)
C25 0.0211(14) 0.0191(14) 0.0192(14) 0.0030(11) -0.0057(11) -0.0080(11)
C26 0.0240(15) 0.0201(14) 0.0175(14) 0.0050(11) -0.0037(11) -0.0089(12)
C27 0.0165(13) 0.0113(12) 0.0136(13) 0.0010(10) -0.0011(10) 0.0033(10)
C28 0.0236(15) 0.0273(15) 0.0204(14) 0.0020(12) -0.0057(12) -0.0125(13)
C29 0.0216(14) 0.0210(14) 0.0156(13) 0.0038(11) -0.0023(11) -0.0077(11)
C31 0.044(2) 0.0380(19) 0.0193(15) 0.0046(13) -0.0091(14) -0.0281(16)
C32 0.050(2) 0.0311(17) 0.0195(15) 0.0055(13) -0.0076(14) -0.0275(16)
C33 0.0247(15) 0.0200(14) 0.0120(13) 0.0007(10) -0.0036(11) -0.0024(11)
N1A 0.0467(18) 0.0257(15) 0.0235(14) 0.0036(11) -0.0099(12) -0.0122(13)
N11A 0.0114(11) 0.0131(11) 0.0148(11) 0.0000(8) -0.0015(9) -0.0027(9)
N14A 0.0143(11) 0.0091(11) 0.0162(11) -0.0015(8) -0.0028(9) 0.0017(9)
N30A 0.0099(11) 0.0134(11) 0.0165(11) 0.0015(9) 0.0001(9) 0.0004(8)
C1A 0.0193(14) 0.0158(13) 0.0173(14) 0.0008(10) -0.0034(11) 0.0020(11)
C2A 0.0212(14) 0.0150(13) 0.0177(14) -0.0006(10) -0.0020(11) 0.0013(11)
C3A 0.0197(14) 0.0155(13) 0.0186(14) -0.0020(11) -0.0037(11) 0.0027(11)
C4A 0.0206(15) 0.0287(16) 0.0206(14) -0.0033(12) -0.0061(12) -0.0033(12)
C5A 0.0162(13) 0.0217(14) 0.0193(14) -0.0002(11) -0.0023(11) -0.0042(11)
C6A 0.0136(13) 0.0103(12) 0.0138(12) -0.0028(9) -0.0018(10) 0.0031(10)
C7A 0.0205(14) 0.0158(13) 0.0179(13) -0.0011(10) -0.0033(11) -0.0047(11)
C8A 0.0218(15) 0.0145(13) 0.0208(14) 0.0002(11) -0.0021(11) -0.0025(11)
C10A 0.0262(15) 0.0230(16) 0.0149(13) 0.0001(11) -0.0051(11) 0.0006(13)
C12A 0.0118(13) 0.0122(12) 0.0175(13) 0.0001(10) -0.0034(10) -0.0019(10)
C13A 0.0093(12) 0.0128(12) 0.0171(13) 0.0025(10) -0.0021(10) 0.0001(9)
C15A 0.0123(12) 0.0098(12) 0.0187(13) 0.0018(10) -0.0038(10) -0.0024(10)
C16A 0.0120(13) 0.0127(12) 0.0176(13) 0.0007(10) -0.0027(10) -0.0014(10)
C17A 0.0210(14) 0.0135(13) 0.0149(13) -0.0006(10) -0.0017(11) -0.0004(11)
C18A 0.0168(13) 0.0092(12) 0.0186(13) -0.0004(10) -0.0048(10) 0.0037(10)
C21A 0.0178(14) 0.0143(13) 0.0171(13) -0.0026(10) -0.0028(11) 0.0051(10)
C22A 0.0255(15) 0.0191(14) 0.0207(14) 0.0032(11) -0.0057(12) -0.0080(12)
C23A 0.0261(15) 0.0195(14) 0.0188(14) 0.0003(11) -0.0074(12) -0.0046(12)
C24A 0.0172(13) 0.0149(13) 0.0165(13) -0.0029(10) -0.0021(10) 0.0021(10)
C25A 0.0397(19) 0.0196(15) 0.0225(15) 0.0026(12) -0.0090(13) -0.0125(13)
C26A 0.0395(19) 0.0255(16) 0.0195(15) -0.0019(12) -0.0097(13) -0.0116(14)
C27A 0.0143(13) 0.0123(12) 0.0167(13) -0.0010(10) -0.0004(10) 0.0027(10)
C28A 0.0382(18) 0.0131(13) 0.0206(15) 0.0008(11) -0.0049(13) -0.0090(12)
C29A 0.0377(18) 0.0147(14) 0.0214(15) -0.0014(11) -0.0079(13) -0.0073(13)
C31A 0.0159(13) 0.0147(13) 0.0236(14) 0.0026(11) -0.0055(11) -0.0051(10)
C32A 0.0187(14) 0.0169(13) 0.0202(14) -0.0010(11) -0.0036(11) -0.0046(11)
C33A 0.0143(13) 0.0237(14) 0.0185(14) 0.0062(11) -0.0027(11) -0.0025(11)
S1 0.0423(5) 0.0226(4) 0.0295(4) -0.0011(3) -0.0143(3) -0.0100(3)
O1 0.0582(18) 0.0153(11) 0.0414(14) -0.0020(10) -0.0105(13) -0.0094(11)
C1S 0.0385(19) 0.0201(15) 0.0315(17) 0.0035(12) -0.0119(14) -0.0068(13)
C2S 0.040(2) 0.0299(18) 0.044(2) -0.0027(15) -0.0097(17) -0.0046(16)
S2 0.0443(6) 0.0187(4) 0.0406(5) -0.0026(4) -0.0097(4) -0.0001(4)
O2 0.0451(16) 0.0303(13) 0.0540(17) -0.0213(12) -0.0179(13) 0.0080(11)
C3S 0.041(3) 0.103(4) 0.080(4) -0.063(3) -0.029(3) 0.026(3)
C4S 0.040(2) 0.047(2) 0.064(3) -0.028(2) -0.019(2) 0.0177(19)
S3 0.0214(7) 0.0379(8) 0.0513(10) 0.0211(8) -0.0052(8) -0.0043(6)
S3A 0.0194(14) 0.0364(14) 0.0321(14) 0.0098(12) 0.0008(12) -0.0097(10)
C5S 0.040(2) 0.080(3) 0.042(2) 0.017(2) -0.0136(19) -0.014(2)
C6S 0.031(2) 0.067(3) 0.052(2) 0.022(2) -0.0184(18) -0.018(2)
S4 0.0215(12) 0.0290(11) 0.066(2) -0.0026(12) -0.0129(11) -0.0002(8)
S4A 0.0314(14) 0.0237(9) 0.0314(12) -0.0011(8) -0.0026(9) -0.0044(9)
C7S 0.044(2) 0.0322(19) 0.0327(18) 0.0011(15) 0.0010(16) 0.0117(16)
C8S 0.042(2) 0.031(2) 0.078(3) 0.006(2) -0.006(2) 0.0056(17)

_geom_special_details            
;
 All esds (except the esd in the dihedral angle between two l.s. planes)
 are estimated using the full covariance matrix.  The cell esds are taken
 into account individually in the estimation of esds in distances, angles
 and torsion angles; correlations between esds in cell parameters are only
 used when they are defined by crystal symmetry.  An approximate (isotropic)
 treatment of cell esds is used for estimating esds involving l.s. planes.
;
loop_
_geom_bond_atom_site_label_1
_geom_bond_atom_site_label_2
_geom_bond_distance
_geom_bond_site_symmetry_2
_geom_bond_publ_flag
N1 C10 1.152(4) . ?
N11 C6 1.392(4) . ?
N11 C12 1.465(3) . ?
N11 C16 1.465(3) . ?
N14 C13 1.513(3) . ?
N14 C15 1.508(3) . ?
N14 C17 1.496(3) . ?
N14 C18 1.497(4) . ?
N30 C29 1.339(4) . ?
N30 C31 1.332(4) . ?
N30 C33 1.481(3) . ?
C1 C2 1.360(4) . ?
C1 C10 1.435(4) . ?
C1 C21 1.480(4) . ?
C2 H2 0.9500 . ?
C2 C3 1.452(4) . ?
C3 C4 1.405(4) . ?
C3 C8 1.408(4) . ?
C4 H4 0.9500 . ?
C4 C5 1.374(4) . ?
C5 H5 0.9500 . ?
C5 C6 1.408(4) . ?
C6 C7 1.402(4) . ?
C7 H7 0.9500 . ?
C7 C8 1.384(4) . ?
C8 H8 0.9500 . ?
C12 H12A 0.9900 . ?
C12 H12B 0.9900 . ?
C12 C13 1.510(4) . ?
C13 H13A 0.9900 . ?
C13 H13B 0.9900 . ?
C15 H15A 0.9900 . ?
C15 H15B 0.9900 . ?
C15 C16 1.522(4) . ?
C16 H16A 0.9900 . ?
C16 H16B 0.9900 . ?
C17 H17A 0.9800 . ?
C17 H17B 0.9800 . ?
C17 H17C 0.9800 . ?
C18 H18A 0.9800 . ?
C18 H18B 0.9800 . ?
C18 H18C 0.9800 . ?
C21 C22 1.395(4) . ?
C21 C26 1.397(4) . ?
C22 H22 0.9500 . ?
C22 C23 1.388(4) . ?
C23 H23 0.9500 . ?
C23 C24 1.398(4) . ?
C24 C25 1.404(4) . ?
C24 C27 1.481(4) . ?
C25 H25 0.9500 . ?
C25 C26 1.387(4) . ?
C26 H26 0.9500 . ?
C27 C28 1.404(4) . ?
C27 C32 1.385(4) . ?
C28 H28 0.9500 . ?
C28 C29 1.372(4) . ?
C29 H29 0.9500 . ?
C31 H31 0.9500 . ?
C31 C32 1.370(5) . ?
C32 H32 0.9500 . ?
C33 H33A 0.9800 . ?
C33 H33B 0.9800 . ?
C33 H33C 0.9800 . ?
N1A C10A 1.151(4) . ?
N11A C6A 1.391(4) . ?
N11A C12A 1.463(3) . ?
N11A C16A 1.462(3) . ?
N14A C13A 1.513(3) . ?
N14A C15A 1.512(3) . ?
N14A C17A 1.496(3) . ?
N14A C18A 1.503(3) . ?
N30A C29A 1.349(4) . ?
N30A C31A 1.341(4) . ?
N30A C33A 1.479(4) . ?
C1A C2A 1.359(4) . ?
C1A C10A 1.441(4) . ?
C1A C21A 1.485(4) . ?
C2A H2A 0.9500 . ?
C2A C3A 1.449(4) . ?
C3A C4A 1.403(4) . ?
C3A C8A 1.407(4) . ?
C4A H4A 0.9500 . ?
C4A C5A 1.375(4) . ?
C5A H5A 0.9500 . ?
C5A C6A 1.410(4) . ?
C6A C7A 1.415(4) . ?
C7A H7A 0.9500 . ?
C7A C8A 1.373(4) . ?
C8A H8A 0.9500 . ?
C12A H12C 0.9900 . ?
C12A H12D 0.9900 . ?
C12A C13A 1.509(4) . ?
C13A H13C 0.9900 . ?
C13A H13D 0.9900 . ?
C15A H15C 0.9900 . ?
C15A H15D 0.9900 . ?
C15A C16A 1.514(4) . ?
C16A H16C 0.9900 . ?
C16A H16D 0.9900 . ?
C17A H17D 0.9800 . ?
C17A H17E 0.9800 . ?
C17A H17F 0.9800 . ?
C18A H18D 0.9800 . ?
C18A H18E 0.9800 . ?
C18A H18F 0.9800 . ?
C21A C22A 1.397(4) . ?
C21A C26A 1.394(4) . ?
C22A H22A 0.9500 . ?
C22A C23A 1.383(4) . ?
C23A H23A 0.9500 . ?
C23A C24A 1.401(4) . ?
C24A C25A 1.394(4) . ?
C24A C27A 1.481(4) . ?
C25A H25A 0.9500 . ?
C25A C26A 1.380(4) . ?
C26A H26A 0.9500 . ?
C27A C28A 1.399(4) . ?
C27A C32A 1.402(4) . ?
C28A H28A 0.9500 . ?
C28A C29A 1.366(4) . ?
C29A H29A 0.9500 . ?
C31A H31A 0.9500 . ?
C31A C32A 1.381(4) . ?
C32A H32A 0.9500 . ?
C33A H33D 0.9800 . ?
C33A H33E 0.9800 . ?
C33A H33F 0.9800 . ?
S1 O1 1.506(3) . ?
S1 C1S 1.788(3) . ?
S1 C2S 1.791(4) . ?
C1S H1SA 0.9800 . ?
C1S H1SB 0.9800 . ?
C1S H1SC 0.9800 . ?
C2S H2SA 0.9800 . ?
C2S H2SB 0.9800 . ?
C2S H2SC 0.9800 . ?
S2 O2 1.495(3) . ?
S2 C3S 1.770(5) . ?
S2 C4S 1.774(4) . ?
S2A O2 1.550(12) . ?
S2A C3S 1.512(13) . ?
S2A C4S 1.608(13) . ?
S3 O3 1.487(5) . ?
S3 C5S 1.651(6) . ?
S3 C6S 1.798(4) . ?
S3A O3A 1.497(8) . ?
S3A C5S 1.938(6) . ?
S3A C6S 1.818(5) . ?
S4 O4 1.501(7) . ?
S4 C7S 1.689(5) . ?
S4 C8S 1.879(5) . ?
S4A O4A 1.483(6) . ?
S4A C7S 1.822(4) . ?
S4A C8S 1.748(5) . ?
S5 S5A 1.002(10) . ?
S5 O5 1.490(11) . ?
S5 O5A 1.09(2) . ?
S5 C9S 1.696(16) . ?
S5 C10S 1.936(16) . ?
S5A O5 1.362(10) . ?
S5A O5A 1.39(2) . ?
S5A C9S 1.682(14) . ?
S5A C10S 1.563(14) . ?
O5 O5A 0.61(2) . ?
O10 C12S 1.412(10) . ?
C11S C12S 1.540(10) . ?
C12S C13S 1.547(10) . ?

loop_
_geom_angle_atom_site_label_1
_geom_angle_atom_site_label_2
_geom_angle_atom_site_label_3
_geom_angle
_geom_angle_site_symmetry_1
_geom_angle_site_symmetry_3
_geom_angle_publ_flag
C6 N11 C12 118.1(2) . . ?
C6 N11 C16 118.4(2) . . ?
C12 N11 C16 113.3(2) . . ?
C15 N14 C13 107.0(2) . . ?
C17 N14 C13 111.5(2) . . ?
C17 N14 C15 111.5(2) . . ?
C17 N14 C18 108.1(2) . . ?
C18 N14 C13 109.0(2) . . ?
C18 N14 C15 109.7(2) . . ?
C29 N30 C33 120.3(2) . . ?
C31 N30 C29 119.4(3) . . ?
C31 N30 C33 120.3(3) . . ?
C2 C1 C10 121.1(2) . . ?
C2 C1 C21 123.5(2) . . ?
C10 C1 C21 115.4(2) . . ?
C1 C2 H2 114.8 . . ?
C1 C2 C3 130.3(2) . . ?
C3 C2 H2 114.8 . . ?
C4 C3 C2 126.5(2) . . ?
C4 C3 C8 116.3(2) . . ?
C8 C3 C2 117.1(2) . . ?
C3 C4 H4 119.1 . . ?
C5 C4 C3 121.8(2) . . ?
C5 C4 H4 119.1 . . ?
C4 C5 H5 119.2 . . ?
C4 C5 C6 121.5(2) . . ?
C6 C5 H5 119.2 . . ?
N11 C6 C5 120.1(2) . . ?
N11 C6 C7 122.4(2) . . ?
C7 C6 C5 117.3(2) . . ?
C6 C7 H7 119.6 . . ?
C8 C7 C6 120.7(2) . . ?
C8 C7 H7 119.6 . . ?
C3 C8 H8 118.9 . . ?
C7 C8 C3 122.2(2) . . ?
C7 C8 H8 118.9 . . ?
N1 C10 C1 178.9(3) . . ?
N11 C12 H12A 109.4 . . ?
N11 C12 H12B 109.4 . . ?
N11 C12 C13 111.1(2) . . ?
H12A C12 H12B 108.0 . . ?
C13 C12 H12A 109.4 . . ?
C13 C12 H12B 109.4 . . ?
N14 C13 H13A 109.3 . . ?
N14 C13 H13B 109.3 . . ?
C12 C13 N14 111.8(2) . . ?
C12 C13 H13A 109.3 . . ?
C12 C13 H13B 109.3 . . ?
H13A C13 H13B 107.9 . . ?
N14 C15 H15A 109.1 . . ?
N14 C15 H15B 109.1 . . ?
N14 C15 C16 112.6(2) . . ?
H15A C15 H15B 107.8 . . ?
C16 C15 H15A 109.1 . . ?
C16 C15 H15B 109.1 . . ?
N11 C16 C15 110.8(2) . . ?
N11 C16 H16A 109.5 . . ?
N11 C16 H16B 109.5 . . ?
C15 C16 H16A 109.5 . . ?
C15 C16 H16B 109.5 . . ?
H16A C16 H16B 108.1 . . ?
N14 C17 H17A 109.5 . . ?
N14 C17 H17B 109.5 . . ?
N14 C17 H17C 109.5 . . ?
H17A C17 H17B 109.5 . . ?
H17A C17 H17C 109.5 . . ?
H17B C17 H17C 109.5 . . ?
N14 C18 H18A 109.5 . . ?
N14 C18 H18B 109.5 . . ?
N14 C18 H18C 109.5 . . ?
H18A C18 H18B 109.5 . . ?
H18A C18 H18C 109.5 . . ?
H18B C18 H18C 109.5 . . ?
C22 C21 C1 120.9(2) . . ?
C22 C21 C26 118.0(3) . . ?
C26 C21 C1 121.0(2) . . ?
C21 C22 H22 119.3 . . ?
C23 C22 C21 121.5(3) . . ?
C23 C22 H22 119.3 . . ?
C22 C23 H23 119.7 . . ?
C22 C23 C24 120.7(3) . . ?
C24 C23 H23 119.7 . . ?
C23 C24 C25 117.8(3) . . ?
C23 C24 C27 120.8(2) . . ?
C25 C24 C27 121.4(3) . . ?
C24 C25 H25 119.3 . . ?
C26 C25 C24 121.3(3) . . ?
C26 C25 H25 119.3 . . ?
C21 C26 H26 119.7 . . ?
C25 C26 C21 120.7(3) . . ?
C25 C26 H26 119.7 . . ?
C28 C27 C24 122.2(3) . . ?
C32 C27 C24 122.0(3) . . ?
C32 C27 C28 115.8(3) . . ?
C27 C28 H28 119.5 . . ?
C29 C28 C27 120.9(3) . . ?
C29 C28 H28 119.5 . . ?
N30 C29 C28 121.1(3) . . ?
N30 C29 H29 119.5 . . ?
C28 C29 H29 119.5 . . ?
N30 C31 H31 119.0 . . ?
N30 C31 C32 121.9(3) . . ?
C32 C31 H31 119.0 . . ?
C27 C32 H32 119.6 . . ?
C31 C32 C27 120.9(3) . . ?
C31 C32 H32 119.6 . . ?
N30 C33 H33A 109.5 . . ?
N30 C33 H33B 109.5 . . ?
N30 C33 H33C 109.5 . . ?
H33A C33 H33B 109.5 . . ?
H33A C33 H33C 109.5 . . ?
H33B C33 H33C 109.5 . . ?
C6A N11A C12A 118.9(2) . . ?
C6A N11A C16A 118.6(2) . . ?
C16A N11A C12A 111.7(2) . . ?
C15A N14A C13A 106.8(2) . . ?
C17A N14A C13A 109.1(2) . . ?
C17A N14A C15A 109.9(2) . . ?
C17A N14A C18A 107.8(2) . . ?
C18A N14A C13A 111.6(2) . . ?
C18A N14A C15A 111.6(2) . . ?
C29A N30A C33A 118.8(2) . . ?
C31A N30A C29A 120.0(2) . . ?
C31A N30A C33A 121.3(2) . . ?
C2A C1A C10A 120.2(3) . . ?
C2A C1A C21A 123.8(3) . . ?
C10A C1A C21A 115.9(2) . . ?
C1A C2A H2A 114.8 . . ?
C1A C2A C3A 130.4(3) . . ?
C3A C2A H2A 114.8 . . ?
C4A C3A C2A 126.0(3) . . ?
C4A C3A C8A 116.2(3) . . ?
C8A C3A C2A 117.8(3) . . ?
C3A C4A H4A 119.0 . . ?
C5A C4A C3A 122.0(3) . . ?
C5A C4A H4A 119.0 . . ?
C4A C5A H5A 119.1 . . ?
C4A C5A C6A 121.7(3) . . ?
C6A C5A H5A 119.1 . . ?
N11A C6A C5A 121.9(2) . . ?
N11A C6A C7A 121.5(2) . . ?
C5A C6A C7A 116.4(2) . . ?
C6A C7A H7A 119.5 . . ?
C8A C7A C6A 121.1(3) . . ?
C8A C7A H7A 119.5 . . ?
C3A C8A H8A 118.7 . . ?
C7A C8A C3A 122.5(3) . . ?
C7A C8A H8A 118.7 . . ?
N1A C10A C1A 177.6(4) . . ?
N11A C12A H12C 109.4 . . ?
N11A C12A H12D 109.4 . . ?
N11A C12A C13A 111.0(2) . . ?
H12C C12A H12D 108.0 . . ?
C13A C12A H12C 109.4 . . ?
C13A C12A H12D 109.4 . . ?
N14A C13A H13C 109.1 . . ?
N14A C13A H13D 109.1 . . ?
C12A C13A N14A 112.6(2) . . ?
C12A C13A H13C 109.1 . . ?
C12A C13A H13D 109.1 . . ?
H13C C13A H13D 107.8 . . ?
N14A C15A H15C 109.1 . . ?
N14A C15A H15D 109.1 . . ?
N14A C15A C16A 112.6(2) . . ?
H15C C15A H15D 107.8 . . ?
C16A C15A H15C 109.1 . . ?
C16A C15A H15D 109.1 . . ?
N11A C16A C15A 111.5(2) . . ?
N11A C16A H16C 109.3 . . ?
N11A C16A H16D 109.3 . . ?
C15A C16A H16C 109.3 . . ?
C15A C16A H16D 109.3 . . ?
H16C C16A H16D 108.0 . . ?
N14A C17A H17D 109.5 . . ?
N14A C17A H17E 109.5 . . ?
N14A C17A H17F 109.5 . . ?
H17D C17A H17E 109.5 . . ?
H17D C17A H17F 109.5 . . ?
H17E C17A H17F 109.5 . . ?
N14A C18A H18D 109.5 . . ?
N14A C18A H18E 109.5 . . ?
N14A C18A H18F 109.5 . . ?
H18D C18A H18E 109.5 . . ?
H18D C18A H18F 109.5 . . ?
H18E C18A H18F 109.5 . . ?
C22A C21A C1A 120.3(3) . . ?
C26A C21A C1A 122.5(3) . . ?
C26A C21A C22A 117.2(3) . . ?
C21A C22A H22A 119.3 . . ?
C23A C22A C21A 121.3(3) . . ?
C23A C22A H22A 119.3 . . ?
C22A C23A H23A 119.4 . . ?
C22A C23A C24A 121.3(3) . . ?
C24A C23A H23A 119.4 . . ?
C23A C24A C27A 121.0(3) . . ?
C25A C24A C23A 117.2(3) . . ?
C25A C24A C27A 121.8(3) . . ?
C24A C25A H25A 119.3 . . ?
C26A C25A C24A 121.4(3) . . ?
C26A C25A H25A 119.3 . . ?
C21A C26A H26A 119.2 . . ?
C25A C26A C21A 121.6(3) . . ?
C25A C26A H26A 119.2 . . ?
C28A C27A C24A 122.0(3) . . ?
C28A C27A C32A 116.1(3) . . ?
C32A C27A C24A 121.8(3) . . ?
C27A C28A H28A 119.4 . . ?
C29A C28A C27A 121.1(3) . . ?
C29A C28A H28A 119.4 . . ?
N30A C29A C28A 121.2(3) . . ?
N30A C29A H29A 119.4 . . ?
C28A C29A H29A 119.4 . . ?
N30A C31A H31A 119.6 . . ?
N30A C31A C32A 120.9(3) . . ?
C32A C31A H31A 119.6 . . ?
C27A C32A H32A 119.6 . . ?
C31A C32A C27A 120.8(3) . . ?
C31A C32A H32A 119.6 . . ?
N30A C33A H33D 109.5 . . ?
N30A C33A H33E 109.5 . . ?
N30A C33A H33F 109.5 . . ?
H33D C33A H33E 109.5 . . ?
H33D C33A H33F 109.5 . . ?
H33E C33A H33F 109.5 . . ?
O1 S1 C1S 106.29(16) . . ?
O1 S1 C2S 106.13(17) . . ?
C1S S1 C2S 97.21(18) . . ?
S1 C1S H1SA 109.5 . . ?
S1 C1S H1SB 109.5 . . ?
S1 C1S H1SC 109.5 . . ?
H1SA C1S H1SB 109.5 . . ?
H1SA C1S H1SC 109.5 . . ?
H1SB C1S H1SC 109.5 . . ?
S1 C2S H2SA 109.5 . . ?
S1 C2S H2SB 109.5 . . ?
S1 C2S H2SC 109.5 . . ?
H2SA C2S H2SB 109.5 . . ?
H2SA C2S H2SC 109.5 . . ?
H2SB C2S H2SC 109.5 . . ?
O2 S2 C3S 107.4(2) . . ?
O2 S2 C4S 106.1(2) . . ?
C3S S2 C4S 98.7(2) . . ?
O2 S2A C4S 111.9(8) . . ?
C3S S2A O2 118.8(8) . . ?
C3S S2A C4S 118.9(8) . . ?
O3 S3 C5S 105.3(3) . . ?
O3 S3 C6S 104.1(3) . . ?
C5S S3 C6S 101.6(2) . . ?
O3A S3A C5S 108.6(4) . . ?
O3A S3A C6S 110.7(4) . . ?
C6S S3A C5S 90.7(3) . . ?
O4 S4 C7S 108.4(3) . . ?
O4 S4 C8S 105.2(4) . . ?
C7S S4 C8S 95.8(2) . . ?
O4A S4A C7S 111.4(3) . . ?
O4A S4A C8S 100.2(3) . . ?
C8S S4A C7S 95.9(2) . . ?
S5A S5 O5 62.7(6) . . ?
S5A S5 O5A 83.2(14) . . ?
S5A S5 C9S 72.0(8) . . ?
S5A S5 C10S 53.5(7) . . ?
O5 S5 C9S 104.4(8) . . ?
O5 S5 C10S 101.7(8) . . ?
O5A S5 O5 21.0(12) . . ?
O5A S5 C9S 117.9(14) . . ?
O5A S5 C10S 114.3(13) . . ?
C9S S5 C10S 94.9(8) . . ?
S5 S5A O5 76.5(8) . . ?
S5 S5A O5A 51.2(11) . . ?
S5 S5A C9S 73.5(9) . . ?
S5 S5A C10S 95.5(10) . . ?
O5 S5A O5A 25.6(9) . . ?
O5 S5A C9S 111.4(9) . . ?
O5 S5A C10S 132.0(10) . . ?
O5A S5A C9S 102.8(12) . . ?
O5A S5A C10S 121.9(13) . . ?
C10S S5A C9S 111.3(10) . . ?
S5A O5 S5 40.8(5) . . ?
O5A O5 S5 40(2) . . ?
O5A O5 S5A 80(2) . . ?
S5 O5A S5A 45.6(9) . . ?
O5 O5A S5 119(3) . . ?
O5 O5A S5A 74(2) . . ?
S5A C9S S5 34.5(4) . . ?
S5A C10S S5 31.0(5) . . ?
O10 C12S C11S 103.1(7) . . ?
O10 C12S C13S 109.6(7) . . ?
C11S C12S C13S 115.1(8) . . ?

loop_
_geom_torsion_atom_site_label_1
_geom_torsion_atom_site_label_2
_geom_torsion_atom_site_label_3
_geom_torsion_atom_site_label_4
_geom_torsion
_geom_torsion_site_symmetry_1
_geom_torsion_site_symmetry_2
_geom_torsion_site_symmetry_3
_geom_torsion_site_symmetry_4
_geom_torsion_publ_flag
N11 C6 C7 C8 -173.2(3) . . . . ?
N11 C12 C13 N14 -57.3(3) . . . . ?
N14 C15 C16 N11 55.4(3) . . . . ?
N30 C31 C32 C27 0.8(6) . . . . ?
C1 C2 C3 C4 13.4(5) . . . . ?
C1 C2 C3 C8 -164.5(3) . . . . ?
C1 C21 C22 C23 -179.0(3) . . . . ?
C1 C21 C26 C25 179.3(3) . . . . ?
C2 C1 C21 C22 161.4(3) . . . . ?
C2 C1 C21 C26 -19.0(4) . . . . ?
C2 C3 C4 C5 -175.1(3) . . . . ?
C2 C3 C8 C7 175.4(2) . . . . ?
C3 C4 C5 C6 -0.2(4) . . . . ?
C4 C3 C8 C7 -2.7(4) . . . . ?
C4 C5 C6 N11 173.4(3) . . . . ?
C4 C5 C6 C7 -2.6(4) . . . . ?
C5 C6 C7 C8 2.6(4) . . . . ?
C6 N11 C12 C13 -161.0(2) . . . . ?
C6 N11 C16 C15 162.5(2) . . . . ?
C6 C7 C8 C3 0.0(4) . . . . ?
C8 C3 C4 C5 2.8(4) . . . . ?
C10 C1 C2 C3 -1.0(5) . . . . ?
C10 C1 C21 C22 -20.0(4) . . . . ?
C10 C1 C21 C26 159.7(3) . . . . ?
C12 N11 C6 C5 39.2(4) . . . . ?
C12 N11 C6 C7 -145.0(3) . . . . ?
C12 N11 C16 C15 -53.0(3) . . . . ?
C13 N14 C15 C16 -56.9(3) . . . . ?
C15 N14 C13 C12 57.6(3) . . . . ?
C16 N11 C6 C5 -178.0(2) . . . . ?
C16 N11 C6 C7 -2.2(4) . . . . ?
C16 N11 C12 C13 54.4(3) . . . . ?
C17 N14 C13 C12 -64.6(3) . . . . ?
C17 N14 C15 C16 65.3(3) . . . . ?
C18 N14 C13 C12 176.1(2) . . . . ?
C18 N14 C15 C16 -175.0(2) . . . . ?
C21 C1 C2 C3 177.5(3) . . . . ?
C21 C22 C23 C24 -1.0(5) . . . . ?
C22 C21 C26 C25 -1.1(4) . . . . ?
C22 C23 C24 C25 0.3(4) . . . . ?
C22 C23 C24 C27 -177.7(3) . . . . ?
C23 C24 C25 C26 0.0(4) . . . . ?
C23 C24 C27 C28 2.7(4) . . . . ?
C23 C24 C27 C32 -178.3(3) . . . . ?
C24 C25 C26 C21 0.4(5) . . . . ?
C24 C27 C28 C29 178.1(3) . . . . ?
C24 C27 C32 C31 -178.3(3) . . . . ?
C25 C24 C27 C28 -175.2(3) . . . . ?
C25 C24 C27 C32 3.8(4) . . . . ?
C26 C21 C22 C23 1.4(4) . . . . ?
C27 C24 C25 C26 178.0(3) . . . . ?
C27 C28 C29 N30 -0.5(5) . . . . ?
C28 C27 C32 C31 0.8(5) . . . . ?
C29 N30 C31 C32 -2.2(6) . . . . ?
C31 N30 C29 C28 2.0(5) . . . . ?
C32 C27 C28 C29 -0.9(5) . . . . ?
C33 N30 C29 C28 179.2(3) . . . . ?
C33 N30 C31 C32 -179.4(3) . . . . ?
N11A C6A C7A C8A 177.2(3) . . . . ?
N11A C12A C13A N14A 57.7(3) . . . . ?
N14A C15A C16A N11A -56.3(3) . . . . ?
N30A C31A C32A C27A -0.2(4) . . . . ?
C1A C2A C3A C4A 20.6(5) . . . . ?
C1A C2A C3A C8A -161.1(3) . . . . ?
C1A C21A C22A C23A -178.7(3) . . . . ?
C1A C21A C26A C25A 178.8(3) . . . . ?
C2A C1A C21A C22A 173.6(3) . . . . ?
C2A C1A C21A C26A -6.3(5) . . . . ?
C2A C3A C4A C5A -179.5(3) . . . . ?
C2A C3A C8A C7A 179.2(3) . . . . ?
C3A C4A C5A C6A -0.5(5) . . . . ?
C4A C3A C8A C7A -2.3(4) . . . . ?
C4A C5A C6A N11A -177.4(3) . . . . ?
C4A C5A C6A C7A -1.0(4) . . . . ?
C5A C6A C7A C8A 0.8(4) . . . . ?
C6A N11A C12A C13A 160.5(2) . . . . ?
C6A N11A C16A C15A -161.0(2) . . . . ?
C6A C7A C8A C3A 0.9(5) . . . . ?
C8A C3A C4A C5A 2.1(4) . . . . ?
C10A C1A C2A C3A 3.2(5) . . . . ?
C10A C1A C21A C22A -8.3(4) . . . . ?
C10A C1A C21A C26A 171.8(3) . . . . ?
C12A N11A C6A C5A -14.8(4) . . . . ?
C12A N11A C6A C7A 169.0(2) . . . . ?
C12A N11A C16A C15A 55.1(3) . . . . ?
C13A N14A C15A C16A 55.1(3) . . . . ?
C15A N14A C13A C12A -56.0(3) . . . . ?
C16A N11A C6A C5A -156.1(3) . . . . ?
C16A N11A C6A C7A 27.7(4) . . . . ?
C16A N11A C12A C13A -55.7(3) . . . . ?
C17A N14A C13A C12A -174.7(2) . . . . ?
C17A N14A C15A C16A 173.3(2) . . . . ?
C18A N14A C13A C12A 66.2(3) . . . . ?
C18A N14A C15A C16A -67.1(3) . . . . ?
C21A C1A C2A C3A -178.8(3) . . . . ?
C21A C22A C23A C24A -0.6(5) . . . . ?
C22A C21A C26A C25A -1.1(5) . . . . ?
C22A C23A C24A C25A -0.3(5) . . . . ?
C22A C23A C24A C27A 178.9(3) . . . . ?
C23A C24A C25A C26A 0.4(5) . . . . ?
C23A C24A C27A C28A 10.5(4) . . . . ?
C23A C24A C27A C32A -169.0(3) . . . . ?
C24A C25A C26A C21A 0.3(6) . . . . ?
C24A C27A C28A C29A 179.6(3) . . . . ?
C24A C27A C32A C31A -179.5(3) . . . . ?
C25A C24A C27A C28A -170.3(3) . . . . ?
C25A C24A C27A C32A 10.1(4) . . . . ?
C26A C21A C22A C23A 1.3(5) . . . . ?
C27A C24A C25A C26A -178.7(3) . . . . ?
C27A C28A C29A N30A -0.1(5) . . . . ?
C28A C27A C32A C31A 1.0(4) . . . . ?
C29A N30A C31A C32A -0.8(4) . . . . ?
C31A N30A C29A C28A 1.0(5) . . . . ?
C32A C27A C28A C29A -0.8(5) . . . . ?
C33A N30A C29A C28A -178.5(3) . . . . ?
C33A N30A C31A C32A 178.7(3) . . . . ?
S5 S5A O5 O5A 9(2) . . . . ?
S5 S5A O5A O5 -169(3) . . . . ?
S5 O5 O5A S5A 9(3) . . . . ?
S5A S5 O5 O5A -167(4) . . . . ?
S5A S5 O5A O5 12(3) . . . . ?
S5A O5 O5A S5 -9(3) . . . . ?
O5 S5 S5A O5A 4.7(14) . . . . ?
O5 S5 S5A C9S -117.5(9) . . . . ?
O5 S5 S5A C10S 131.9(10) . . . . ?
O5 S5 O5A S5A -12(3) . . . . ?
O5 S5 C9S S5A 54.4(7) . . . . ?
O5 S5A O5A S5 169(3) . . . . ?
O5 S5A C9S S5 -67.8(9) . . . . ?
O5 S5A C10S S5 76.8(14) . . . . ?
O5A S5 S5A O5 -4.7(14) . . . . ?
O5A S5 S5A C9S -122.3(14) . . . . ?
O5A S5 S5A C10S 127.1(14) . . . . ?
O5A S5 O5 S5A 167(4) . . . . ?
O5A S5 C9S S5A 71.8(15) . . . . ?
O5A S5A O5 S5 -9(2) . . . . ?
O5A S5A C9S S5 -42.5(12) . . . . ?
O5A S5A C10S S5 47.1(13) . . . . ?
C9S S5 S5A O5 117.5(9) . . . . ?
C9S S5 S5A O5A 122.3(14) . . . . ?
C9S S5 S5A C10S -110.6(10) . . . . ?
C9S S5 O5 S5A -60.5(9) . . . . ?
C9S S5 O5 O5A 133(4) . . . . ?
C9S S5 O5A S5A -65.5(11) . . . . ?
C9S S5 O5A O5 -54(4) . . . . ?
C9S S5A O5 S5 65.9(10) . . . . ?
C9S S5A O5 O5A 74(3) . . . . ?
C9S S5A O5A S5 56.2(12) . . . . ?
C9S S5A O5A O5 -113(3) . . . . ?
C9S S5A C10S S5 -74.4(10) . . . . ?
C10S S5 S5A O5 -131.9(10) . . . . ?
C10S S5 S5A O5A -127.1(14) . . . . ?
C10S S5 S5A C9S 110.6(10) . . . . ?
C10S S5 O5 S5A 37.7(8) . . . . ?
C10S S5 O5 O5A -129(4) . . . . ?
C10S S5 O5A S5A 44.6(10) . . . . ?
C10S S5 O5A O5 56(4) . . . . ?
C10S S5 C9S S5A -49.0(8) . . . . ?
C10S S5A O5 S5 -85.2(15) . . . . ?
C10S S5A O5 O5A -77(3) . . . . ?
C10S S5A O5A S5 -69.2(15) . . . . ?
C10S S5A O5A O5 122(3) . . . . ?
C10S S5A C9S S5 89.6(11) . . . . ?

_shelx_res_file                  
;
    yu6cult.res created by SHELXL-2014/7

TITL yu6cult_a.res in P-1
REM Old TITL yu6CuLT in P-1 #2
REM SHELXT solution in P-1
REM R1 0.088, Rweak 0.007, Alpha 0.085, Orientation as input
REM Formula found by SHELXT: C68 I4 N9 Cl3
CELL 1.54184 12.853253 14.321514 20.709555 86.9415 76.4633 83.0265
ZERR 4 0.000339 0.000418 0.000791 0.0028 0.0028 0.0023
LATT 1
SFAC C H I N O S
UNIT 129.2 182.4 8 16 10 8.8
DFIX 1.52 C12S C13S C12S C11S
DFIX 1.5 S5A O5
DFIX 1.5 S5 O5 S5A O5
SADI C12S C11S C12S C13S
SADI S5A C10S S5A C9S
DANG 2.6 0.03 C9S C10S
DANG 2.45 0.03 C10S O5
DANG 2.45 0.03 C9S O5

L.S. 6
PLAN  25
TEMP -173
BOND $H
LIST 6
CONF
fmap 2
acta 133
OMIT 0 134
OMIT 1 1 1
OMIT 9 3 1
OMIT 4 3 2
OMIT 4 3 1
OMIT 2 0 5
OMIT 2 -3 2
OMIT -1 4 1
OMIT 0 -1 9
OMIT 2 3 4
OMIT -1 1 0
OMIT -1 4 0
OMIT 3 4 3
OMIT 0 1 5
OMIT -1 2 0
OMIT -3 2 1
OMIT 2 -1 4
OMIT 5 0 1
OMIT 2 0 0
OMIT -3 1 1
OMIT -2 1 8
OMIT 1 3 2
OMIT -1 -5 2
OMIT -5 -6 2
OMIT -7 -1 7
OMIT 4 1 3
OMIT 5 0 0
OMIT 0 -3 3
OMIT -3 -4 3
OMIT 1 3 3
OMIT 2 -1 1
OMIT -2 1 7
OMIT -2 5 1
OMIT 3 5 6
OMIT -1 0 2
OMIT 4 -1 4
OMIT 5 -15 6
OMIT -2 -5 1
OMIT -1 4 14
OMIT 3 -3 3
OMIT -6 3 0
OMIT 4 2 5
OMIT 2 -2 1
OMIT -1 3 10
OMIT 3 4 4
OMIT 3 5 3
OMIT -4 1 8
OMIT -2 -2 4
OMIT 3 1 1
OMIT -3 -2 8
OMIT 4 -2 4
OMIT 1 1 2
OMIT 2 -2 9
OMIT 2 5 0
OMIT 6 8 0
OMIT -3 -4 2
OMIT 7 4 6
OMIT -3 0 2
OMIT -3 3 4
OMIT 1 5 2
OMIT -4 1 9
OMIT 3 -3 4
OMIT -3 4 2
OMIT 4 -1 3
OMIT -1 1 6
OMIT 5 -15 5
OMIT 3 0 1
OMIT 1 0 3
OMIT 3 -9 13
OMIT 2 3 10
OMIT -1 -4 1
OMIT 0 3 5
OMIT -4 -2 1
OMIT 1 -3 6
OMIT 1 2 2
OMIT 2 -1 3
OMIT 3 5 5
OMIT 10 2 1
OMIT 2 3 2
OMIT -3 -7 1
OMIT 1 3 1
OMIT 8 11 18
OMIT 0 -5 2
OMIT 1 5 7
OMIT -1 1 5
OMIT 0 0 13
OMIT -2 -2 3
OMIT 2 -1 2
OMIT 5 0 2
OMIT -2 11 14
OMIT -1 1 1
OMIT -5 2 2
OMIT -6 -2 7
OMIT 15 4 2
OMIT 12 -7 12
OMIT -1 3 0
OMIT -3 -8 12
OMIT -1 -4 3
OMIT -4 -1 5
OMIT 4 5 8
OMIT -2 -7 2
OMIT 0 -2 3
OMIT 7 -8 10
OMIT 1 -5 1
OMIT -8 -6 1
OMIT 3 -5 9
OMIT 1 -4 21
OMIT 1 12 3
OMIT 5 -15 4
OMIT 4 4 1
OMIT 1 1 11
OMIT -2 3 0
OMIT 1 1 0
OMIT -2 2 8
OMIT -2 -10 5
OMIT -5 -7 1
OMIT 4 -5 4
OMIT 1 -3 1
OMIT 3 2 9
OMIT 3 2 15
OMIT 15 3 1
OMIT 0 0 2
OMIT 1 5 4
OMIT 4 -2 14
OMIT 0 -10 18
OMIT 5 3 1
OMIT 1 7 14
OMIT 3 -2 9
OMIT 3 6 4
OMIT -4 -4 3
OMIT 6 10 10
OMIT -4 0 10
OMIT 2 -2 5
OMIT -4 -6 16
OMIT 2 3 6
OMIT 2 -3 3
OMIT -1 6 14
OMIT 4 4 7
OMIT -1 -1 2
OMIT -6 2 2
OMIT -5 -10 12
OMIT 2 4 2
OMIT 3 -5 2
OMIT 5 1 0
OMIT -1 -5 1
OMIT 7 5 20
OMIT 5 9 9
OMIT 6 1 1
OMIT -3 -9 5
OMIT -3 -10 5
OMIT -3 1 7
OMIT -3 2 11
OMIT 3 0 5
OMIT 10 -2 6
OMIT 1 0 10
OMIT -7 2 5
REM <olex2.extras>
REM <HklSrc "%.\\yu6CuLT.hkl">
REM </olex2.extras>

WGHT    0.060000    2.300000
FVAR       0.16392
I1    3    0.533349    0.615525    0.132687    11.00000    0.01466    0.01586 =
         0.01670    0.00233   -0.00440   -0.00251
I2    3    0.045563    0.861238    0.102531    11.00000    0.01851    0.01667 =
         0.02979   -0.00189   -0.00978   -0.00103
I3    3    0.041905    0.386198    0.146329    11.00000    0.01256    0.01662 =
         0.01820   -0.00115    0.00104   -0.00358
I4    3    0.584370    0.087924    0.070218    11.00000    0.01205    0.01080 =
         0.01480   -0.00030   -0.00221    0.00045
N1    4    0.537283    0.074988    0.355742    11.00000    0.04245    0.01687 =
         0.02009    0.00352   -0.00959   -0.00881
N11   4    0.713169    0.361819    0.087911    11.00000    0.01460    0.01555 =
         0.01317    0.00305   -0.00474   -0.00476
N14   4    0.745473    0.413542   -0.053037    11.00000    0.01655    0.00947 =
         0.01400    0.00308   -0.00480   -0.00170
N30   4    0.626143    0.131891    0.814963    11.00000    0.01903    0.01073 =
         0.01465   -0.00127   -0.00213    0.00129
C1    1    0.607838    0.210933    0.404290    11.00000    0.01382    0.01148 =
         0.01493    0.00120   -0.00227   -0.00014
C2    1    0.642704    0.286015    0.365858    11.00000    0.01540    0.01351 =
         0.01485    0.00052   -0.00289   -0.00130
AFIX  43
H2    2    0.666234    0.332384    0.388574    11.00000   -1.20000
AFIX   0
C3    1    0.649720    0.306645    0.295679    11.00000    0.01491    0.01111 =
         0.01445    0.00080   -0.00235    0.00021
C4    1    0.601764    0.260874    0.253711    11.00000    0.01555    0.01594 =
         0.01536    0.00317   -0.00148   -0.00652
AFIX  43
H4    2    0.555506    0.214532    0.272173    11.00000   -1.20000
AFIX   0
C5    1    0.619962    0.281329    0.186717    11.00000    0.01677    0.01407 =
         0.01764    0.00103   -0.00679   -0.00379
AFIX  43
H5    2    0.586192    0.248690    0.159994    11.00000   -1.20000
AFIX   0
C6    1    0.687484    0.349524    0.156737    11.00000    0.01309    0.01060 =
         0.01268    0.00222   -0.00257    0.00264
C7    1    0.732098    0.398705    0.198428    11.00000    0.01363    0.01054 =
         0.01762    0.00213   -0.00533   -0.00234
AFIX  43
H7    2    0.775601    0.447079    0.180194    11.00000   -1.20000
AFIX   0
C8    1    0.713462    0.377560    0.265845    11.00000    0.01451    0.01225 =
         0.01574    0.00009   -0.00401   -0.00168
AFIX  43
H8    2    0.744718    0.412039    0.292909    11.00000   -1.20000
AFIX   0
C10   1    0.568305    0.136077    0.376993    11.00000    0.02212    0.01287 =
         0.01553    0.00560   -0.00419   -0.00249
C12   1    0.628450    0.356034    0.052196    11.00000    0.01515    0.01207 =
         0.01781    0.00461   -0.00653   -0.00504
AFIX  23
H12A  2    0.579748    0.415616    0.056894    11.00000   -1.20000
H12B  2    0.585428    0.304461    0.071990    11.00000   -1.20000
AFIX   0
C13   1    0.675765    0.338309   -0.020586    11.00000    0.02145    0.01062 =
         0.01726    0.00519   -0.00751   -0.00566
AFIX  23
H13A  2    0.616681    0.336655   -0.043624    11.00000   -1.20000
H13B  2    0.719562    0.276179   -0.025323    11.00000   -1.20000
AFIX   0
C15   1    0.832174    0.414578   -0.015106    11.00000    0.01187    0.01693 =
         0.01402    0.00345   -0.00485   -0.00048
AFIX  23
H15A  2    0.877909    0.464676   -0.034208    11.00000   -1.20000
H15B  2    0.878354    0.353636   -0.020467    11.00000   -1.20000
AFIX   0
C16   1    0.786624    0.431319    0.058572    11.00000    0.01336    0.01287 =
         0.01663    0.00217   -0.00552   -0.00461
AFIX  23
H16A  2    0.846375    0.427092    0.081677    11.00000   -1.20000
H16B  2    0.747554    0.495370    0.064535    11.00000   -1.20000
AFIX   0
C17   1    0.680808    0.507714   -0.053257    11.00000    0.01515    0.00965 =
         0.01959    0.00329   -0.00416    0.00175
AFIX 137
H17A  2    0.650174    0.527096   -0.007403    11.00000   -1.50000
H17B  2    0.622489    0.503703   -0.075804    11.00000   -1.50000
H17C  2    0.727408    0.554025   -0.076707    11.00000   -1.50000
AFIX   0
C18   1    0.795712    0.388279   -0.123601    11.00000    0.02670    0.01624 =
         0.01336   -0.00045   -0.00519    0.00189
AFIX 137
H18A  2    0.844823    0.434389   -0.144076    11.00000   -1.50000
H18B  2    0.739226    0.388410   -0.148238    11.00000   -1.50000
H18C  2    0.835972    0.325499   -0.124681    11.00000   -1.50000
AFIX   0
C21   1    0.609872    0.198900    0.475417    11.00000    0.01515    0.01224 =
         0.01531    0.00100   -0.00315    0.00192
C22   1    0.546728    0.137204    0.516999    11.00000    0.02680    0.01563 =
         0.01783    0.00093   -0.00614   -0.00710
AFIX  43
H22   2    0.502813    0.101770    0.499037    11.00000   -1.20000
AFIX   0
C23   1    0.546631    0.126440    0.584009    11.00000    0.02907    0.01795 =
         0.01638    0.00534   -0.00353   -0.01130
AFIX  43
H23   2    0.501920    0.084692    0.611301    11.00000   -1.20000
AFIX   0
C24   1    0.611650    0.176393    0.611771    11.00000    0.01842    0.01160 =
         0.01328    0.00107   -0.00191    0.00123
C25   1    0.676106    0.237649    0.569719    11.00000    0.02108    0.01910 =
         0.01925    0.00301   -0.00567   -0.00803
AFIX  43
H25   2    0.721019    0.272330    0.587423    11.00000   -1.20000
AFIX   0
C26   1    0.675513    0.248533    0.502844    11.00000    0.02398    0.02015 =
         0.01750    0.00498   -0.00370   -0.00889
AFIX  43
H26   2    0.720197    0.290164    0.475402    11.00000   -1.20000
AFIX   0
C27   1    0.614741    0.162386    0.682703    11.00000    0.01650    0.01128 =
         0.01360    0.00099   -0.00110    0.00331
C28   1    0.556977    0.096350    0.724250    11.00000    0.02361    0.02728 =
         0.02041    0.00201   -0.00571   -0.01249
AFIX  43
H28   2    0.512571    0.060440    0.707080    11.00000   -1.20000
AFIX   0
C29   1    0.563736    0.082936    0.789279    11.00000    0.02158    0.02102 =
         0.01560    0.00383   -0.00233   -0.00769
AFIX  43
H29   2    0.523491    0.038183    0.816553    11.00000   -1.20000
AFIX   0
C31   1    0.679949    0.196591    0.777223    11.00000    0.04402    0.03803 =
         0.01933    0.00460   -0.00909   -0.02814
AFIX  43
H31   2    0.722128    0.232658    0.796108    11.00000   -1.20000
AFIX   0
C32   1    0.676245    0.212659    0.711928    11.00000    0.04969    0.03110 =
         0.01952    0.00552   -0.00758   -0.02753
AFIX  43
H32   2    0.716393    0.258890    0.686373    11.00000   -1.20000
AFIX   0
C33   1    0.631354    0.117257    0.885514    11.00000    0.02465    0.02005 =
         0.01201    0.00072   -0.00359   -0.00242
AFIX 137
H33A  2    0.592045    0.171478    0.910996    11.00000   -1.50000
H33B  2    0.706741    0.110457    0.888812    11.00000   -1.50000
H33C  2    0.598725    0.060152    0.903424    11.00000   -1.50000
AFIX   0

N1A   4    0.318884    0.244577    0.404285    11.00000    0.04671    0.02571 =
         0.02351    0.00360   -0.00987   -0.01222
N11A  4    0.240658    0.126567    0.103183    11.00000    0.01145    0.01308 =
         0.01481    0.00001   -0.00153   -0.00267
N14A  4    0.240837    0.185671   -0.034743    11.00000    0.01429    0.00911 =
         0.01624   -0.00145   -0.00285    0.00169
N30A  4    0.148484   -0.117566    0.832363    11.00000    0.00988    0.01343 =
         0.01647    0.00146    0.00005    0.00035
C1A   1    0.234081    0.087572    0.428183    11.00000    0.01927    0.01581 =
         0.01728    0.00080   -0.00343    0.00199
C2A   1    0.204559    0.044733    0.379293    11.00000    0.02119    0.01502 =
         0.01767   -0.00056   -0.00201    0.00130
AFIX  43
H2A   2    0.169463   -0.009996    0.393331    11.00000   -1.20000
AFIX   0
C3A   1    0.217970    0.069055    0.309226    11.00000    0.01972    0.01545 =
         0.01859   -0.00201   -0.00374    0.00274
C4A   1    0.292756    0.126320    0.271935    11.00000    0.02062    0.02874 =
         0.02061   -0.00329   -0.00606   -0.00326
AFIX  43
H4A   2    0.340351    0.152052    0.293214    11.00000   -1.20000
AFIX   0
C5A   1    0.299218    0.146308    0.205512    11.00000    0.01620    0.02165 =
         0.01927   -0.00020   -0.00233   -0.00421
AFIX  43
H5A   2    0.350667    0.185869    0.182299    11.00000   -1.20000
AFIX   0
C6A   1    0.231497    0.109636    0.170943    11.00000    0.01362    0.01034 =
         0.01379   -0.00285   -0.00177    0.00305
C7A   1    0.157754    0.049988    0.207983    11.00000    0.02048    0.01580 =
         0.01790   -0.00113   -0.00330   -0.00467
AFIX  43
H7A   2    0.111143    0.022953    0.186650    11.00000   -1.20000
AFIX   0
C8A   1    0.152461    0.030539    0.274265    11.00000    0.02180    0.01452 =
         0.02085    0.00017   -0.00208   -0.00249
AFIX  43
H8A   2    0.102644   -0.010501    0.297382    11.00000   -1.20000
AFIX   0
C10A  1    0.282946    0.173989    0.414035    11.00000    0.02617    0.02300 =
         0.01485    0.00011   -0.00514    0.00063
C12A  1    0.303337    0.201434    0.070080    11.00000    0.01177    0.01217 =
         0.01748    0.00015   -0.00343   -0.00186
AFIX  23
H12C  2    0.368472    0.201137    0.087874    11.00000   -1.20000
H12D  2    0.259772    0.263162    0.079479    11.00000   -1.20000
AFIX   0
C13A  1    0.336257    0.188337   -0.004009    11.00000    0.00929    0.01281 =
         0.01707    0.00247   -0.00211    0.00008
AFIX  23
H13C  2    0.384463    0.128849   -0.013254    11.00000   -1.20000
H13D  2    0.377260    0.240552   -0.025036    11.00000   -1.20000
AFIX   0
C15A  1    0.178326    0.108113    0.001433    11.00000    0.01232    0.00980 =
         0.01872    0.00179   -0.00382   -0.00237
AFIX  23
H15C  2    0.222710    0.046818   -0.008298    11.00000   -1.20000
H15D  2    0.112463    0.107028   -0.015389    11.00000   -1.20000
AFIX   0
C16A  1    0.146680    0.120320    0.075905    11.00000    0.01200    0.01270 =
         0.01762    0.00072   -0.00269   -0.00135
AFIX  23
H16C  2    0.096010    0.178246    0.086105    11.00000   -1.20000
H16D  2    0.109227    0.066313    0.097284    11.00000   -1.20000
AFIX   0
C17A  1    0.280723    0.163564   -0.106711    11.00000    0.02102    0.01348 =
         0.01490   -0.00058   -0.00166   -0.00042
AFIX 137
H17D  2    0.324975    0.102485   -0.111072    11.00000   -1.50000
H17E  2    0.324102    0.212503   -0.129431    11.00000   -1.50000
H17F  2    0.219224    0.161220   -0.126778    11.00000   -1.50000
AFIX   0
C18A  1    0.172065    0.278813   -0.030127    11.00000    0.01685    0.00918 =
         0.01855   -0.00039   -0.00478    0.00372
AFIX 137
H18D  2    0.109059    0.273668   -0.048189    11.00000   -1.50000
H18E  2    0.213992    0.326807   -0.055671    11.00000   -1.50000
H18F  2    0.148288    0.296714    0.016489    11.00000   -1.50000
AFIX   0
C21A  1    0.216127    0.052292    0.498189    11.00000    0.01783    0.01426 =
         0.01710   -0.00260   -0.00283    0.00514
C22A  1    0.258343    0.094948    0.544033    11.00000    0.02546    0.01914 =
         0.02071    0.00323   -0.00572   -0.00798
AFIX  43
H22A  2    0.297317    0.147569    0.530185    11.00000   -1.20000
AFIX   0
C23A  1    0.244526    0.062103    0.609146    11.00000    0.02607    0.01953 =
         0.01878    0.00028   -0.00745   -0.00464
AFIX  43
H23A  2    0.274783    0.092221    0.639040    11.00000   -1.20000
AFIX   0
C24A  1    0.186777   -0.014728    0.631908    11.00000    0.01718    0.01493 =
         0.01653   -0.00288   -0.00213    0.00214
C25A  1    0.143568   -0.056246    0.586197    11.00000    0.03973    0.01957 =
         0.02253    0.00256   -0.00901   -0.01250
AFIX  43
H25A  2    0.103525   -0.108216    0.600095    11.00000   -1.20000
AFIX   0
C26A  1    0.157742   -0.023444    0.521211    11.00000    0.03946    0.02546 =
         0.01950   -0.00186   -0.00969   -0.01163
AFIX  43
H26A  2    0.126941   -0.053223    0.491426    11.00000   -1.20000
AFIX   0
C27A  1    0.173970   -0.050598    0.701414    11.00000    0.01428    0.01234 =
         0.01674   -0.00101   -0.00041    0.00270
C28A  1    0.202871   -0.001447    0.749920    11.00000    0.03820    0.01308 =
         0.02060    0.00083   -0.00489   -0.00904
AFIX  43
H28A  2    0.232060    0.056609    0.738212    11.00000   -1.20000
AFIX   0
C29A  1    0.189834   -0.035513    0.813824    11.00000    0.03771    0.01470 =
         0.02139   -0.00138   -0.00789   -0.00727
AFIX  43
H29A  2    0.210254   -0.000796    0.845791    11.00000   -1.20000
AFIX   0
C31A  1    0.120792   -0.167872    0.787459    11.00000    0.01594    0.01468 =
         0.02357    0.00263   -0.00547   -0.00510
AFIX  43
H31A  2    0.092543   -0.226001    0.800698    11.00000   -1.20000
AFIX   0
C32A  1    0.132799   -0.136288    0.722259    11.00000    0.01871    0.01689 =
         0.02025   -0.00097   -0.00360   -0.00456
AFIX  43
H32A  2    0.112944   -0.173023    0.691157    11.00000   -1.20000
AFIX   0
C33A  1    0.133761   -0.149825    0.902628    11.00000    0.01432    0.02369 =
         0.01851    0.00616   -0.00267   -0.00249
AFIX 137
H33D  2    0.080849   -0.105157    0.930791    11.00000   -1.50000
H33E  2    0.202662   -0.153623    0.915746    11.00000   -1.50000
H33F  2    0.108016   -0.212069    0.907907    11.00000   -1.50000
AFIX   0

S1    6    0.728244    0.711520    0.296679    11.00000    0.04227    0.02261 =
         0.02954   -0.00112   -0.01431   -0.01005
O1    5    0.692529    0.806224    0.268938    11.00000    0.05817    0.01534 =
         0.04139   -0.00201   -0.01048   -0.00940
C1S   1    0.615458    0.645177    0.310212    11.00000    0.03852    0.02014 =
         0.03150    0.00353   -0.01187   -0.00681
AFIX 137
H1SA  2    0.556726    0.674667    0.344685    11.00000   -1.50000
H1SB  2    0.636633    0.580775    0.324535    11.00000   -1.50000
H1SC  2    0.591214    0.643735    0.268831    11.00000   -1.50000
AFIX   0
C2S   1    0.810338    0.647228    0.227569    11.00000    0.04027    0.02985 =
         0.04421   -0.00274   -0.00974   -0.00459
AFIX 137
H2SA  2    0.770169    0.646236    0.192850    11.00000   -1.50000
H2SB  2    0.829938    0.582605    0.242153    11.00000   -1.50000
H2SC  2    0.875830    0.677660    0.209887    11.00000   -1.50000
AFIX   0

PART 1
S2    6    0.326321    0.488562    0.509325    10.90000    0.04425    0.01872 =
         0.04058   -0.00260   -0.00974   -0.00014
PART 0
PART 2
S2A   6    0.294197    0.434728    0.536192    10.10000    0.05270
PART 0
O2    5    0.303727    0.515879    0.580364    11.00000    0.04514    0.03032 =
         0.05398   -0.02134   -0.01790    0.00802
C3S   1    0.208494    0.447666    0.496364    11.00000    0.04116    0.10264 =
         0.07975   -0.06267   -0.02870    0.02598
C4S   1    0.409853    0.379828    0.503683    11.00000    0.04043    0.04659 =
         0.06370   -0.02828   -0.01881    0.01770

PART 2
S3    6    0.303958    0.499842    0.272611    10.65000    0.02138    0.03790 =
         0.05128    0.02114   -0.00517   -0.00427
PART 0
PART 1
S3A   6    0.277872    0.485180    0.305501    10.35000    0.01940    0.03641 =
         0.03206    0.00984    0.00075   -0.00971
PART 0
PART 2
O3    5    0.209596    0.488725    0.328672    10.65000    0.04163
PART 0
PART 1
O3A   5    0.234277    0.578689    0.281038    10.35000    0.03800
PART 0
C5S   1    0.324068    0.401471    0.231151    11.00000    0.04018    0.08001 =
         0.04234    0.01679   -0.01362   -0.01380
C6S   1    0.416679    0.486711    0.311224    11.00000    0.03059    0.06728 =
         0.05231    0.02243   -0.01835   -0.01772

PART 2
S4    6   -0.065782    0.347553    0.371178    10.50000    0.02147    0.02901 =
         0.06552   -0.00255   -0.01290   -0.00025
PART 0
PART 1
S4A   6   -0.039261    0.350662    0.391461    10.50000    0.03139    0.02365 =
         0.03140   -0.00110   -0.00262   -0.00438
PART 0
PART 2
O4    5   -0.083009    0.350430    0.445300    10.50000    0.05350
PART 0
PART 1
O4A   5   -0.119171    0.287946    0.383924    10.50000    0.03616
PART 0
C7S   1   -0.045472    0.456527    0.339029    11.00000    0.04356    0.03221 =
         0.03269    0.00110    0.00104    0.01166
C8S   1    0.077387    0.294161    0.341027    11.00000    0.04152    0.03115 =
         0.07775    0.00617   -0.00602    0.00555

PART 2
S5    6    0.006420    0.805164    0.387721    10.25000    0.04315
S5A   6    0.077511    0.766552    0.371850    10.15000    0.05887
O5    5    0.105395    0.850258    0.386647    10.25000    0.04602
O5A   5    0.056738    0.856435    0.397806    10.15000    0.04376
C9S   1    0.017493    0.778487    0.307424    10.40000    0.08784
C10S  1    0.046698    0.677400    0.415686    10.40000    0.08787

PART 0
PART 1
O10   5    0.141524    0.659106    0.383859    10.60000    0.03872
C11S  1    0.034628    0.794891    0.424143    10.60000    0.07563
C12S  1    0.037645    0.705561    0.385189    10.60000    0.05411
C13S  1    0.023055    0.723364    0.313337    10.60000    0.07715
HKLF 4

REM  yu6cult_a.res in P-1
REM R1 =  0.0305 for   12463 Fo > 4sig(Fo)  and  0.0312 for all   12827 data
REM    807 parameters refined using     10 restraints

END

WGHT      0.0498      3.3654

REM Highest difference peak  1.147,  deepest hole -0.873,  1-sigma level  0.110
Q1    1   0.0201  0.8777  0.1418  11.00000  0.05    1.15
Q2    1   0.0286  0.3254  0.3623  11.00000  0.05    0.89
Q3    1   0.0689  0.3691  0.1084  11.00000  0.05    0.88
Q4    1   0.5566  0.1141  0.1069  11.00000  0.05    0.82
Q5    1   0.5555  0.5953  0.0928  11.00000  0.05    0.81
Q6    1   0.5032  0.6381  0.1742  11.00000  0.05    0.78
Q7    1   0.6102  0.0537  0.0317  11.00000  0.05    0.77
Q8    1   0.6045  0.0774  0.0264  11.00000  0.05    0.74
Q9    1   0.0167  0.2800  0.3952  11.00000  0.05    0.71
Q10   1   0.0166  0.3967  0.1888  11.00000  0.05    0.70
Q11   1   0.7158  0.7251  0.2531  11.00000  0.05    0.67
Q12   1  -0.0422  0.3335  0.3226  11.00000  0.05    0.67
Q13   1   0.2187  0.5067  0.3567  11.00000  0.05    0.67
Q14   1   0.4954  0.1663  0.0752  11.00000  0.05    0.62
Q15   1  -0.0267  0.7037  0.4237  11.00000  0.05    0.59
Q16   1   0.0787  0.2986  0.2965  11.00000  0.05    0.56
Q17   1   0.1194  0.7764  0.0952  11.00000  0.05    0.54
Q18   1   0.0323  0.7790  0.2817  11.00000  0.05    0.53
Q19   1   0.1159  0.3187  0.1222  11.00000  0.05    0.52
Q20   1  -0.0319  0.4740  0.1584  11.00000  0.05    0.51
Q21   1   0.5986  0.5230  0.1302  11.00000  0.05    0.51
Q22   1   0.0392  0.7818  0.4558  11.00000  0.05    0.51
Q23   1  -0.0037  0.7226  0.3467  11.00000  0.05    0.50
Q24   1  -0.0328  0.9411  0.1189  11.00000  0.05    0.50
Q25   1   0.4174  0.3613  0.4603  11.00000  0.05    0.50
;
_shelx_res_checksum              78507
_shelx_SHELXL_version_number     2014/7
_olex2_date_sample_data_collection 2016-02-17
_olex2_submission_special_instructions 'No special instructions were received'
